# Supplementary material for: Proteomic Characterization of a Lunasin-Enriched Soybean Extract Potentially Useful in the Treatment of Helicobacter pylori Infection
Source: Nutrients. 2024 Jun 27;16(13):2056. doi: 10.3390/nu16132056 (PMC11242994; doi:10.3390/nu16132056)
Supplement: Supplementary file 1 [file nutrients-16-02056-s001.zip]

Archive with 3 entries (3 files):
- Table S1_Franca-Oliveira.xlsx
- Table_S2_Franca-Oliveira.xlsx
- Table_S3_Franca-Oliveira.xlsx
