# Supplementary material for: Proteomic Characterization of a Lunasin-Enriched Soybean Extract Potentially Useful in the Treatment of Helicobacter pylori Infection
Source: Nutrients. 2024 Jun 27;16(13):2056. doi: 10.3390/nu16132056 (PMC11242994; doi:10.3390/nu16132056)
Supplement: Supplementary file 1 [file nutrients-16-02056-s001.zip › Table_S3_Franca-Oliveira.xlsx]

## Sheet: Data
							Normalized abundance
Accession	Protein Description	Peptide Sequence	Modifications	Retention time (min)	Peptide Molecular Mass (Da)	Peptide Score	Replicate 01	Replicate 02	Replicate 03	Replicate 04	Replicate 05
P11827	Beta-conglycinin alpha' subunit	SRDPIYSNK		15.9712	1078.54	9.5378	8702.92	10045.8	9011.64	11308.9	10761.6
		LFEITPEKNPQLR		38.3689	1583.86	9.2098	14100.9	14971.3	5052.77	15466.5	15919.4
		SQQLQNLR		20.9334	985.535	8.989	5711.74	7437.08	6647.51	5998.86	7109.01
		NILEASYDTK		31.5579	1152.57	9.6643	10586.2	11299.5	7486.18	10572.3	10261.5
		FEEINK		19.1531	778.385	8.7662	7031.96	10704.3	9773.23	8271.65	8893.07
		QQQEEQPLEVR		23.9105	1382.7	9.0738	140.027	473.813	324.766	92.2801	159.853
		QQQEEQPLEVR		24.3191	1382.7	9.0045	143.923	409.777	608.722	147.712	188.297
		QQQEEQPLEVR		24.3728	1382.68	9.0738	5416.44	6833.31	7353.87	6172.41	6990.54
		TISSEDKPFNLR		29.8991	1405.72	8.9308	14307.7	9401.97	14704.5	15244.3	15405
		KTISSEDKPFNLR		26.0545	1533.81	9.3023	13134.6	11287.6	11841.2	13793.1	15889.6
		KTISSEDKPFNLR		24.9372	1533.79	6.7164	278.03	326.885	225.185	325.539	339.464
		EINK		19.1531	502.288	0	1816.74	2764.28	2447.67	2051.24	2179.08
		EINK		19.1531	484.263	0	142.584	229.81	221.464	186.159	185.948
		VPAGTTYYVVNPDNDENLR		40.575	2136.02	8.7816	19233.8	18011.9	21384.6	18173.7	18033.7
		NPQLR		13.8984	626.357	8.4798	1165.68	1615.34	1216.46	1266.66	965.572
		NPQLR		13.8984	626.348	8.4798	214.597	179.179	150.262	260.271	260.224
		NFLAGSK		22.4901	735.396	8.6652	3445.98	3518.91	5007.28	2929.89	4212.49
		FQTLFK		35.888	782.435	8.4626	2652.91	2321	1900.31	2334.97	2524.77
		DIENLIK		38.291	843.471	8.3825	4198.09	4374.13	2171.78	3782.2	4071.65
		DIENLIK		39.0862	843.473	8.3668	3592.32	4170.74	2066.63	3539.62	3288.78
		LFEITPEK		36.8124	975.527	8.9753	2084.52	1883.32	1266.71	1792.44	2070.5
		LFEITPEK		37.4957	975.531	7.4614	1965.45	1592.44	1353.3	1943.74	1746.81
		DNVISQIPSQVQELAFPGSAK		64.7357	2227.15	9.4312	8444.11	9627.58	8626.68	13788.6	10732
		DNVISQIPSQVQELAFPGSAK		65.7451	2227.14	8.8842	6441.11	7210.24	6364.12	11499.6	8478.12
		LFGR		26.2361	491.29	0	1349.33	1491.5	1491.83	1424.78	1651.31
		YSNK		15.9713	510.247	0	1578.04	1799.8	1635.26	1994.23	1861.24
		FGR		26.2021	378.205	0	1126.57	1160.7	1043.05	1262.9	1433.44
		VLFGR		25.7738	590.353	7.6908	7.1304	2.65156	2.26132	4.49627	7.8365
		VLFGR		26.2361	590.357	7.8101	1657.67	1946.92	1997.36	1658.85	2014
		VLFGR		26.2701	590.355	7.8101	9.77653	5.74764	3.04009	13.8209	14.2866
		VLFGREEGQQQGEER		23.8228	1760.84	8.8213	2592.35	3698.2	3590.62	2952.26	3530.74
		NQYGHVR		13.2829	872.427	8.0147	1590.47	1220.14	754.017	1321.35	1657.13
		FQTLFK	[2] Deamidation Q	38.179	783.419	8.0023	1140.56	1126.41	456.101	978.203	1109.32
		FQTLFK	[2] Deamidation Q	38.7969	783.418	7.6225	1115.33	1181.32	551.879	1178.65	1129.01
		QLR		13.8984	415.261	0	295.454	294.122	226.029	274	295.701
		QLR		14.5504	398.231	0	1012.16	816.571	968.484	1231.06	1143
		SQSESYFVDAQPQQK		30.7244	1740.81	8.6799	2222.29	3019.46	3144.52	2692.04	2552.02
		SQSESYFVDAQPQQK		29.6751	1740.8	8.5955	2194.68	814.468	1693.12	1830.86	2031.6
		SQSESYFVDAQPQQK		29.8991	1740.79	8.5955	310.444	119.925	145.419	89.3989	131.259
		SRDP		15.9713	455.221	0	667.259	747.522	593.343	774.476	785.416
		VEEEEECEEGQIPRPRPQHPER	[7] Carbamidomethyl C	23.4483	2729.24	8.6137	4973.74	5499.52	6157.31	5338.83	7205.45
		MITLAIPVNKPGR	[C-term] Dehydrated	43.1071	1390.86	0	2148.8	2049.31	2582.55	2304.29	2252.4
		TLAIPVNKPGR		43.1071	1164.69	0	954.551	1018.49	1385.32	1144.53	1109.86
		EEINK		19.1531	631.322	0	901.59	1455.24	1291.01	943.796	1092.29
		SRD		15.9713	358.169	0	579.749	541.793	419.882	669.494	658.014
		LAGSK		22.4901	474.286	0	832.069	644.82	1045.28	847.198	1083.41
		EITPEKNPQLR		38.3689	1323.71	0	926.834	944.4	256.206	819.019	896.813
		LQESVIVEISK		41.088	1243.71	8.8492	1688.64	1304.9	1489.06	1499.71	1523.69
		LQESVIVEISK		41.088	1243.72	8.8492	220.732	96.7366	280.696	98.2469	89.8222
		LQESVIVEISK		48.9593	1243.72	8.5169	188.561	100.153	300.609	118.091	113.81
		AGSK		22.5922	361.2	0	549.28	412.168	579.171	579.587	700.156
		QQHGEKEEDEGEQPRPFPFPRPR	[N-term] Gln->pyro-Glu	32.8937	2772.28	7.8105	3978.47	4587.33	1662.8	4249.01	4464.3
		QQQEEQPLEVR	[N-term] Gln->pyro-Glu	30.2833	1365.66	8.2958	959.032	1088.1	1102.56	951.7	1116.62
		QQQEEQPLEVR	[N-term] Gln->pyro-Glu	31.6941	1365.66	8.1703	767.998	725.604	424.368	752.38	832.906
		QQQEEQPLEVR	[N-term] Gln->pyro-Glu	31.6941	1365.67	8.1703	786.863	583.852	774.713	409.277	431.098
		NPFHFNSK		25.0904	989.479	7.393	683.532	843.584	776.323	702.112	807.36
		QPHQEEEHEQKEEHEWHR	[N-term] Gln->pyro-Glu	18.9439	2404.01	8.2435	4239.54	5538.53	4459.56	4215.66	5273.42
		NILEASYDTKFEEINK	[N-term] Carbamyl N-TERM	44.2894	1955.94	7.3502	656.895	647.356	966.251	924.763	804.055
		SNK		15.9713	347.184	0	403.453	357.842	330.453	504.074	465.619
		PQLR		13.8984	512.304	0	233.408	261.822	246.881	264.185	213.877
		ESEEEEEDQDEDEEQDKESQESEGSESQREPR		20.4713	3826.45	7.6247	1539.31	1667.29	1203.65	1734	2369.76
		TLFK		35.922	507.313	0	332.061	291.459	238.21	287.489	320.524
		TLFK		38.179	507.308	0	200.442	188.858	66.5494	171.584	193.918
		TLFK		38.7969	507.309	0	130.899	141.248	58.4077	133.742	129.327
		GSEEEQDER	[N-term] Carbamyl N-TERM	10.2192	1120.44	7.1043	255.093	346.575	332.049	205.715	326.081
		NILEASYDTKFEEINK		42.8687	1912.92	7.5446	348.759	278.966	477.661	335.104	299.781
		NILEASYDTKFEEINK		44.3575	1912.93	8.5704	523.131	466.152	637.813	631.184	564.592
		NILEASYDTKFEEINK		44.4597	1912.93	8.5704	2560.43	2578.31	3162.73	2996.91	2636.26
		NFLAGSKDNVISQIPSQVQELAFPGSAK		67.5432	2944.51	8.2633	1579.73	1879.11	1730.8	2698.51	1890.84
		NFLAGSKDNVISQIPSQVQELAFPGSAK		69.9034	2944.51	8.1703	1097.27	1248.29	1353.82	1709.57	1298.29
		MITLAIPVNKPGR		42.4064	1408.82	8.7852	512.885	423.491	692.63	516.347	487.23
		QTLFK		35.922	635.35	0	503.771	481.658	336.052	405.234	454.049
		EITPEK		36.8124	715.369	0	259.193	213.791	131.479	195.435	224.845
		EITPEK		37.4787	715.374	0	272.969	190.932	134.238	206.303	212.952
		SESQREPR		17.4259	987.475	0	162.861	195.032	127.902	159.557	183.271
		QQHGEKEEDEGEQPRPFPFPRPR		30.7357	2789.29	6.9153	2248.43	2465.04	1631.98	2626.19	2608.53
		DPIYSNK		17.4259	835.411	8.707	344.133	490.953	422.168	354.449	353.234
		DPIYSNK		19.0169	835.413	7.717	198.25	352.385	239.676	129.803	259.669
		LQESVIVEISKK		36.1944	1371.79	6.888	794.327	731.016	411.604	801.376	814.765
		NLIK		38.179	486.322	0	139.606	138.795	51.7928	120.512	136.433
		NLIK		39.1373	486.32	0	140.805	164.87	64.7287	134.756	127.047
		KTI		26.0318	342.231	0	105.634	99.8848	89.0643	120.483	137.973
		KTI		26.0318	324.215	0	25.7409	23.3007	22.7834	27.4345	35.6172
		FEEINK	[C-term] Dehydrated	19.1531	760.377	0	118.742	143.006	109.906	114.591	147.03
		QTLFK	[1] Deamidation Q	38.7969	636.35	0	214.87	237.395	82.0789	190.003	195.65
		DSYNLQSGDALR		31.2319	1337.63	7.0677	252.257	322.489	170.818	208.555	262.321
		FLAGSK		21.736	621.317	0	104.087	80.4985	82.5116	112.404	126.37
		SRDPI		15.9713	568.298	0	50.2323	23.1662	10.9525	42.8392	66.4897
		KTISS		26.0659	516.294	0	115.697	106.13	101.108	107.925	138.767
		SQQL		20.9674	456.231	0	338.258	380.346	310.62	347.158	424.667
		GHVR		13.3	467.246	0	130.392	115.349	85.4474	150.895	135.726
		DIENLIK	[C-term] Dehydrated	38.213	825.458	0	124.652	128.837	32.2037	120.24	140.621
		NPQLR	[N-term] Ammonia-loss	13.8984	609.326	0	17.9496	21.4786	19.3786	21.6027	18.3953
		YGHVR		13.2659	630.325	0	43.3805	37.7374	19.9658	63.0933	49.6854
		FQTLFK	[2] Deamidation Q|[C-term] Dehydrated	38.179	765.408	0	71.4609	74.916	14.3403	70.2315	78.0527
		FQTLFK	[2] Deamidation Q|[C-term] Dehydrated	38.7969	765.405	0	39.2908	35.6805	7.5597	46.1705	41.8715
		IYSNK		15.9713	623.299	0	195.545	195.563	205.287	208.136	215.41
		FESFFLSSTQAQQSYLQGFSK		64.5118	2429.15	7.6289	190.653	187.538	184.541	311.358	187.409
		FESFFLSSTQAQQSYLQGFSK		65.7281	2429.16	7.0123	101.221	75.3531	61.8967	163.585	110.325
		EGQIPRPRPQHPER		22.6603	1695.86	0	269.485	177.225	309.562	263.005	371.06
		HQGKESEEEEEDQDEDEEQDKESQESEGSESQREPR		18.1604	4276.67	7.0995	325.024	363.848	97.0255	281.408	475.194
		HQGKESEEEEEDQDEDEEQDKESQESEGSESQREPR		17.3042	4276.67	7.3624	87.9274	53.6701	3.13421	1.65543	32.529
		HQGKESEEEEEDQDEDEEQDKESQESEGSESQREPR		18.2625	4276.69	7.0995	234.401	277.741	103.117	221.637	356.196
		IENLIK		39.0692	728.437	0	52.4491	62.2674	14.6035	66.1003	61.1753
		EDQDEDEEQDKESQESEGSESQR		20.4033	2712.05	0	198.033	213.668	168.603	185.751	298.146
		MITLAIPVNKPGRFESFFLSSTQAQQSYLQGFSK		79.0626	3819.92	7.3655	968.533	1015.92	1080.81	1167.91	1126.4
		MITLAIPVNKPGRFESFFLSSTQAQQSYLQGFSK		77.145	3819.92	7.3743	130.373	138.038	117.038	128.314	137.594
		MITLAIPVNKPGRFESFFLSSTQAQQSYLQGFSK		78.1381	3819.92	7.2562	100.215	150.877	207.918	216.982	161.686
		KPFNLR		26.0318	773.453	0	78.2221	62.799	57.2678	79.8904	94.798
		LFK		35.922	406.258	0	23.9124	23.3517	14.3045	18.3669	22.6475
		QLQNLR		17.6301	770.394	0	30.4239	32.0535	17.8226	28.0178	34.3279
		FQT		35.922	376.183	0	25.9782	25.6763	16.6738	20.2965	25.3089
		PEK		36.8124	372.199	0	23.996	19.8938	14.3197	20.5931	21.4476
		EEDEGEQPRPFPFPRPR		36.3842	2081.99	6.8103	29.6825	17.8694	15.2305	27.7692	26.5893
		QPHQEEEHEQKEEHEWHR		21.7019	2421.04	6.0803	204.937	180.326	176.039	127.436	200.412
		FPGSAK		64.7357	605.322	0	27.6725	41.4076	36.6166	62.7081	45.8211
		RFQTLFK		30.4974	938.549	7.9552	87.7577	132.08	120.873	40.073	55.2738
		DNVISQI		64.7357	769.401	0	16.5886	38.2495	37.9486	62.7221	41.1395
		DNVISQI		65.7281	769.402	0	9.93782	22.2853	16.9394	51.0018	35.2233
		ITLAIPVNKPGR		42.4064	1277.78	0	24.4584	19.5577	29.0279	19.923	19.2515
		ESEEEEEDQDEDEEQDKESQESEGSESQR		19.9412	3444.26	7.3161	66.934	46.5528	52.8732	69.2699	74.7946
		DNVISQIPSQVQELAFPGSAK	[10] Deamidation Q	70.0761	2228.13	7.4	80.2129	89.7837	147.042	179.809	101.513
		PFNLR		29.9672	645.359	0	21.6651	5.54729	21.8016	22.7115	22.9992
		HQGKESEEEEEDQDEDEEQDKESQESEGSESQREPR	[2] Deamidation Q	17.3042	4277.63	6.2772	69.9494	63.9348	5.36035	0.883479	11.3354
		EEGQQQGEER		9.26032	1188.51	7.7141	13.4774	37.682	12.4478	15.0516	10.3966
		GSEEEQDEREHPRPHQPHQK		19.9072	2449.11	6.9329	30.4397	62.3787	71.7312	81.7066	123.937
		PDNDENLR		41.2439	971.442	0	37.5583	11.3135	48.1221	10.2371	11.2831
		HQGKESEEEE		17.46	1182.48	0	1.67701	8.4574	3.61794	0	1.01785
P02858	Glycinin G4	MIIIAQGK		29.3518	872.516	9.5661	5567.23	3632.73	5500.5	5820.19	5808.12
		LQSPDDER		15.3362	958.441	9.4497	3551.48	3308.05	3668.27	3708.88	4159.35
		LQSPDDER		5.25518	958.432	7.2732	35.18	29.6089	14.2849	51.9778	20.7746
		ISTLNSLTLPALR		56.1981	1397.83	9.8648	3204.73	3793.25	4831.05	5027.98	4184.36
		ISTLNSLTLPALR		56.7454	1397.83	8.9588	2526.37	2830.78	3727.92	4364.16	3446.59
		VESEGGLIQTWNSQHPELK		43.8953	2151.06	8.9928	8125.05	7836.7	11065.6	9305.81	8971.11
		VESEGGLIQTWNSQHPELK		44.4597	2151.06	9.3264	5417.8	5633.59	6751.32	7351.96	7008.96
		LTLNR		19.1531	615.373	8.0329	1676.68	2880.05	2631.9	1925.61	2109.09
		AIPSEVLAHSYNLR		41.4254	1568.83	9.5083	8751.98	7036.97	8610.13	8381.3	8055.1
		LQSPDDERK		13.6601	1086.54	9.2857	2197.01	1880.32	1977.44	2164.58	1992.92
		LQSPDDERK		5.32318	1086.52	8.0405	63.8505	46.5642	20.0008	72.4029	56.1792
		WQEQQDEDEDEDEDDEDEQIPSHPPR		30.9937	3209.24	9.5524	31389.8	31607.3	18051.6	33813.2	36775
		HFLAQSFNTNEDIAEK		37.2744	1862.88	9.7951	9522.92	7460.39	5925.86	8313.35	6934.59
		ADFYNPK		23.3533	853.402	9.2196	4073.04	4328.32	5438.38	3989.18	5057.23
		QQLQDSHQK	[N-term] Gln->pyro-Glu	14.3606	1093.52	8.7286	2034.15	1352.27	2031.29	2647.11	2117.61
		LNECQLNNLNALEPDHR	[4] Carbamidomethyl C	40.4559	2048.97	9.6785	6218.97	6132.98	6953.21	6231.79	5951.1
		LNECQLNNLNALEPDHR	[4] Carbamidomethyl C	41.1391	2048.97	9.7243	5117.95	4811.49	6186.48	5710.9	5577.25
		VFYLAGNPDIEYPETMQQQQQQK		52.4493	2754.29	10.1366	23407.7	31448.6	23266.4	32254.4	22599.9
		QGQHQQEEEEEGGSVLSGFSK		33.475	2289.02	9.2531	9805.96	10262.4	3218.35	9155.7	9944.64
		QGQHQQEEEEEGGSVLSGFSK		34.3312	2289.02	9.6372	7610.85	7185.1	6191.01	8624.79	8527.32
		IIAQGK		29.3859	628.388	0	2287.55	1585.4	2182.79	2148.5	2055.09
		QGQHQQEEEEEGGSVLSGFSK	[N-term] Gln->pyro-Glu	38.5221	2271.99	8.3102	5988	6975.36	1958.92	5465.2	5528.58
		QGQHQQEEEEEGGSVLSGFSK	[N-term] Gln->pyro-Glu	39.8914	2271.99	7.9774	4648.31	4481.17	5077.63	4018.28	4003.88
		CAGVTVSK	[1] Carbamidomethyl C	15.217	820.416	9.2397	1768.66	1502.23	1938.45	1668.62	1801.49
		LHENIARPSR		16.6122	1191.64	8.6427	2561.76	1801.39	2630.32	3477.52	3118.15
		NGLHLPSYSPYPR	[1] Deamidation N	44.922	1500.73	9.3859	10760.8	11743.6	12259.8	14057.5	13149.4
		QQLQDSHQK		10.8859	1110.54	9.2225	1316.26	2061.75	1989.29	836.048	1620.07
		EQDEDEDEDEDKPRPSRPSQGK		14.5504	2585.1	9.3061	5384.09	2458.83	6108	7057.91	6425.78
		QSQVSELK		17.2361	917.483	8.7122	1946.24	2700.64	2009.43	1814.05	2250.31
		LNR		19.1531	401.238	0	740.755	930.509	778.436	838.452	879.591
		KQGQHQQEEEEEGGSVLSGFSK		29.5391	2417.11	9.0854	6803.07	3823.39	6575.72	7253.92	6671.9
		IAQGK		29.3348	515.31	0	617.513	337.097	584.017	557.869	557.91
		THHNAVTSYLK		23.4597	1269.64	8.4272	3983.62	4585.6	4948.02	4047.26	4724.62
		LTLNRNGLHLPSYSPYPR	[4] Deamidation N	47.4197	2098.08	8.9225	7028.72	7160.67	7259.37	8271.28	6892.72
		DVFR		17.6641	535.282	8.0471	624.333	935.173	798.153	730.531	738.526
		LNECQLNNLNALEPDHRVESEGGLIQTWNSQHPELK	[4] Carbamidomethyl C	54.0839	4181.96	8.4634	3515.59	3703.59	4059.04	4794	3871.92
		LNECQLNNLNALEPDHRVESEGGLIQTWNSQHPELK	[4] Carbamidomethyl C	56.0084	4181.97	8.0129	3165.44	3587.83	4279.01	5082.77	3705.61
		EQDQDQDEDEDEDEDQPR		16.9297	2233.81	8.7746	1655.4	1752.01	1903.02	2239.4	1942.3
		NGLHLPSYSPYPR		40.1298	1499.75	8.8372	2801.95	2796.07	2774.26	2766.62	2680
		YEGNWGPLVNPESQQGSPR		44.8199	2113.98	8.9661	1327.93	1356.76	1735.95	1753.9	1628.47
		MIIIAQGK	[1] Oxidation M	23.3802	888.511	8.2936	254.588	294.167	285.528	273.402	331.807
		MIIIAQGK	[1] Oxidation M	23.4143	888.512	8.2936	130.775	236.774	255.291	89.3373	202.525
		AQGK		29.4029	402.226	0	259.556	123.462	250.563	246.994	255.327
		VESEGGLIQTWNSQHPELK	[12] Deamidation N	42.5427	2152.05	7.9958	1043.78	1007.56	1209.67	1163.31	1086.65
		VESEGGLIQTWNSQHPELK	[12] Deamidation N	46.3422	2152.04	8.1536	392.677	528.98	395.641	503.346	489.858
		VESEGGLIQTWNSQHPELK	[14] Deamidation Q	46.8385	2152.04	7.3242	310.301	398.675	255.62	389.618	348.569
		EQDQDQDEDEDEDEDQPRK		14.8227	2361.9	8.1277	1293.61	1035.85	1439.12	1398.78	1263.47
		PYPR		44.922	531.288	0	484.381	539.223	727.913	714.9	594.127
		PYPR		47.1448	531.286	0	256.828	278.33	288.898	292.441	249.139
		PYPR		48.8912	531.286	0	19.8952	10.8874	14.6224	15.0826	12.0619
		LNECQLNNLNALEPDHR	[4] Carbamidomethyl C|[7] Deamidation N	39.6334	2049.96	7.2544	1329.65	1472	378.143	1224.59	1245.19
		VFYLAGNPDIEYPETMQQQQQQK	[16] Oxidation M	48.8912	2770.29	8.1139	1891.84	1635.5	2578.51	2005.31	1584.7
		VFYLAGNPDIEYPETMQQQQQQK	[16] Oxidation M	49.8833	2770.29	8.6176	1339.65	1344.18	1360.3	1622.48	1165.47
		QSPDDERK		13.6601	956.43	0	170.713	130.795	156.444	219.596	186.54
		MII		29.3689	357.211	0	135.578	111.978	131.078	143.406	146.422
		IIIAQGK		29.3689	741.473	0	69.209	35.5059	68.0471	84.5003	89.3186
		IIIAQGK		29.4029	741.487	0	374.791	259.936	357.907	294.522	305.351
		QEEPR		9.26032	657.316	7.7201	245.768	388.789	385.205	452.417	308.496
		TQPR		7.99503	500.278	8.3563	206.642	216.017	162.093	257.015	219.865
		VVNCQGNAVFDGELR	[4] Carbamidomethyl C	37.0847	1676.79	7.926	719.82	632.116	404.476	641.282	636.662
		EQDEDEDEDEDKPRPSRPSQGKR		14.4045	2741.2	7.6097	892.628	426.731	823.196	1054.55	987.177
		QSQVSELKYEGNWGPLVNPESQQGSPR		48.276	3013.43	7.6929	427.483	375.781	501.38	481.016	358.189
		EQDEDEDEDEDKPRPSRPSQGK	[C-term] Dehydrated	14.5504	2567.07	0	97.4388	31.1488	150.54	161.118	124.028
		EQDEDEDEDEDKPRPSRPSQGK	[C-term] Dehydrated	14.5504	2567.09	0	56.8243	18.6215	91.7009	88.7394	67.548
		KQIVTVEGGLSVISPK		46.3763	1653.95	8.0318	2121.5	2223.61	2347.3	2748.01	2129.24
		KQIVTVEGGLSVISPK		115.005	1653.96	9.0454	118.377	212.863	154.027	194.074	205.936
		PDDER		15.3533	630.278	0	146.622	136.5	181.024	132.32	165.14
		NTNEDIAEK		37.0166	1032.51	0	177.288	152.166	133.369	179.641	160.318
		NTNEDIAEK		37.2744	1032.48	0	155.731	76.6949	68.395	67.6349	57.4673
		QIVTVEGGLSVISPK	[N-term] Gln->pyro-Glu	62.0303	1508.84	8.6485	428.632	440.162	582.356	733.405	472.538
		QIVTVEGGLSVISPK	[N-term] Gln->pyro-Glu	62.0303	1508.85	8.6485	55.5045	24.0397	106.657	63.0532	18.2271
		QIVTVEGGLSVISPK	[N-term] Gln->pyro-Glu	67.5432	1508.85	8.4862	1646.37	1808.66	2063.26	2623.16	1947.75
		QIVTVEGGLSVISPK	[N-term] Gln->pyro-Glu	68.0396	1508.86	8.4862	31.5629	10.9165	58.4604	32.7875	12.4503
		MIII		29.3348	470.29	0	85.9204	45.7262	90.8469	102.646	92.7947
		GCETR	[2] Carbamidomethyl C	8.0632	621.263	6.8837	265.272	276.934	268.82	370.368	288.257
		NGIYSPHWNLNANSVIYVTR	[1] Deamidation N	58.9513	2318.14	7.9917	500.803	587.621	637.967	797.976	644.731
		NGIYSPHWNLNANSVIYVTR	[1] Deamidation N	58.9513	2318.2	7.9917	89.5273	115.371	180.012	173.571	119.161
		SGFSK		29.573	524.263	0	162.003	89.6465	167.935	161.366	151.19
		QIVTVEGGLSVISPK		50.4477	1525.88	9.5863	262.898	95.8457	424.232	141.229	82.0487
		GALGVAIPGCPETFEEPQEQSNR	[10] Carbamidomethyl C	49.8663	2485.17	8.3532	497.143	489.694	562.279	590.52	425.451
		QGK		29.4029	331.187	0	110.102	71.7851	87.8402	105.539	114.73
		QSPDDER		15.3192	845.362	0	57.6989	55.4157	45.6211	60.9161	69.0481
		NGLHLPS	[1] Deamidation N	44.939	719.363	0	94.5919	99.4917	139.259	124.348	106.529
		NGIYSPHWNLNANSVIYVTR		55.1715	2317.14	8.0601	118.879	132.301	164.534	159.177	97.2343
		YEGNWGPLVNPESQQGSPRVK	[4] Deamidation N|[14] Deamidation Q|[15] Deamidation Q	27.6223	2344.1	6.8953	229.664	213.254	240.177	201.192	238.033
		HFLAQSF		37.2744	830.423	0	10.5189	8.7048	10.5512	10.081	9.29134
		HFLAQSF		37.3085	812.4	0	41.63	40.2288	41.0577	51.1695	38.5426
		RPSHGK		4.0577	680.368	7.2443	73.1044	27.0067	32.1634	83.7195	61.1973
		AEK		37.6148	346.178	0	87.6469	79.288	45.3971	90.3097	83.1002
		QSQVSELKYEGNWGPLVNPESQQGSPR	[N-term] Gln->pyro-Glu	54.1789	2996.39	7.2633	101.203	80.0869	130.913	110.847	84.9089
		QSQVSELKYEGNWGPLVNPESQQGSPR	[N-term] Gln->pyro-Glu	54.9476	2996.41	7.1324	29.3136	29.8187	33.2356	38.4428	27.8627
		YPR		44.888	434.235	0	31.4501	36.9759	38.9372	40.4338	35.351
		YEGNWGPLVNPESQQGSPRVK		49.1833	2341.14	7.2063	43.5364	40.029	65.1756	48.1066	30.9536
		NEDIAEK		37.2744	817.386	0	109.233	67.847	52.2738	54.3899	59.1843
		TNEDIAEK		37.2744	918.414	0	134.262	83.5535	53.3753	59.1507	71.0994
		YSPYPR		44.956	781.375	0	15.7108	17.9065	17.1271	21.0919	16.7893
		REQDQDQDEDEDEDEDQPR		15.4749	2389.91	6.9342	24.6829	22.3564	30.5144	17.0866	34.1235
		LSGFSK		29.6071	637.33	0	11.1006	1.60104	9.34707	10.5888	9.94073
		WQEQQDEDEDEDEDDEDEQIPSHPPR	[C-term] Dehydrated	31.7282	3191.22	0	46.1033	35.565	5.83539	18.6821	40.1395
		EQDEDEDEDEDKPRPSRPSQGK	[N-term] Carbamyl N-TERM|[2] Deamidation Q	14.5504	2629.08	6.6782	16.2922	0	19.0122	15.1062	5.10853
		EQDEDEDEDEDKPRPSRPSQGK	[N-term] Carbamyl N-TERM|[2] Deamidation Q	14.5504	2629.09	6.6782	6.00589	0	7.89555	7.22528	3.47136
		GALGVAIPGCPETFEEPQEQSNRR	[10] Carbamidomethyl C	46.0843	2641.24	7.6496	4.62131	22.4977	4.49121	7.09602	7.88411
P0DO15	Beta-conglycinin alpha subunit 2	SPQLQNLR		24.1148	954.519	9.352	9231.92	13159.7	14923.8	11923.3	12371.8
		SPQLQNLR		114.355	954.524	7.0293	42.5615	87.2559	55.6709	78.0233	86.9531
		FFEITPEKNPQLR		39.9254	1617.84	9.6134	27878.6	29293.4	24777.6	29891.7	29403.1
		FFEITPEKNPQLR		114.457	1617.84	7.3897	61.766	119.472	80.2496	109.867	118.862
		SRDPIYSNK		15.9712	1078.54	9.5378	8702.92	10045.8	9011.64	11308.9	10761.6
		ESYFVDAQPK		29.7433	1182.56	9.4572	8922.81	5285.88	7404.36	7399.18	8074.88
		ESYFVDAQPK		30.7528	1182.56	9.6178	6718.52	9800.35	9175.41	8366.45	7960.94
		NILEASYDTK		31.5579	1152.57	9.6643	10586.2	11299.5	7486.18	10572.3	10261.5
		FFEITPEK		38.6411	1009.52	9.431	4300.21	4742.44	2168.08	3999.65	4447.67
		FFEITPEK		39.2151	1009.52	8.4782	4587.66	5206.05	2356.4	4792.82	4195.11
		FEEINK		19.1531	778.385	8.7662	7031.96	10704.3	9773.23	8271.65	8893.07
		SPQLQNLR	[5] Deamidation Q	25.7738	955.514	8.4579	5046.35	5317.86	6145.99	5334.2	6089.24
		LQSGDALR		18.2625	858.46	8.8634	5435.53	7185.9	6498.92	6586.48	6453.68
		TISSEDKPFNLR		29.8991	1405.72	8.9308	14307.7	9401.97	14704.5	15244.3	15405
		KTISSEDKPFNLR		26.0545	1533.81	9.3023	13134.6	11287.6	11841.2	13793.1	15889.6
		KTISSEDKPFNLR		24.9372	1533.79	6.7164	278.03	326.885	225.185	325.539	339.464
		VPSGTTYYVVNPDNNENLR		39.0351	2151.02	9.2131	31496.9	34227.6	14213.9	28945.6	29886.6
		EQQQEQQQEEQPLEVR		26.0318	2024.94	9.74	10970	9250.07	8391.2	10297.9	13494.9
		NPQLR		13.8984	626.357	8.4798	1165.68	1615.34	1216.46	1266.66	965.572
		NPQLR		13.8984	626.348	8.4798	214.597	179.179	150.262	260.271	260.224
		QEEEHEQREEQEWPR	[N-term] Gln->pyro-Glu	25.2436	2020.85	8.8477	4290.92	5036.03	4381.02	5143.81	5590.11
		NFLAGSQDNVISQIPSQVQELAFPGSAQAVEK		71.61	3371.68	10.2611	32140.8	32691.2	45273.8	36678.4	33995.7
		QEEEHEQREEQEWPR		21.0694	2037.87	9.5593	10975.2	13145.2	10205	11709.3	13785.1
		QFPFPRPPHQK	[N-term] Gln->pyro-Glu	39.5426	1360.7	9.1664	6506.13	6934.94	3725	6718.04	6687.77
		NQR		9.75677	416.237	0	1099.63	1107.04	1445.61	1315.5	1422.06
		EPQQPGEKEEDEDEQPRPIPFPRPQPR		32.3123	3224.53	8.0508	15459.2	17154.2	7432.61	16809.8	17623.5
		FETLFK		38.179	783.419	8.8946	1140.56	1126.41	456.101	978.203	1109.32
		FETLFK		38.7969	783.418	8.7791	1115.33	1181.32	551.879	1178.65	1129.01
		FNQR		10.4772	563.288	7.1304	730.346	1126.44	1226.78	533.536	941.734
		LITLAIPVNKPGR		43.1071	1390.86	9.463	2148.8	2049.31	2582.55	2304.29	2252.4
		LITLAIPVNKPGR		43.8272	1390.86	9.2504	986.512	994.413	1471.98	1253.86	1251.43
		LITLAIPVNKPGR		43.8612	1390.85	9.2504	608.575	611.826	666.697	850.595	786.025
		GSEEEDEDEDEEQDER		15.9542	1938.66	9.1489	1811.65	2295.73	1855.49	2426.39	2176.36
		QFPFPRPPHQKEER	[N-term] Gln->pyro-Glu	36.5885	1774.88	8.9044	5828.47	5514.17	4051.63	6210.12	6189.69
		NPFLFGSNR		40.4559	1050.53	8.6457	723.607	701.682	790.062	649.518	620.74
		LQESVIVEISK		41.088	1243.71	8.8492	1688.64	1304.9	1489.06	1499.71	1523.69
		LQESVIVEISK		41.088	1243.72	8.8492	220.732	96.7366	280.696	98.2469	89.8222
		LQESVIVEISK		48.9593	1243.72	8.5169	188.561	100.153	300.609	118.091	113.81
		QFPFPRPPHQK		29.7725	1377.72	8.3693	6917.5	5069.85	5913.02	7437.7	7616.5
		ESEESEDSELRR		16.7058	1464.66	8.7512	568.089	441.315	941.805	806.657	594.104
		EEQEWPR		23.1734	972.443	8.6704	773.79	644.077	954.047	761.972	965.566
		NILEASYDTKFEEINK	[N-term] Carbamyl N-TERM	44.2894	1955.94	7.3502	656.895	647.356	966.251	924.763	804.055
		NKNPFLFGSNR		35.0318	1292.66	8.6245	1200.72	1287.34	959.19	1218.09	1225.54
		NFLAGSQDNVISQIPSQVQELAFPGSAQAVEK	[7] Deamidation Q	75.9283	3372.67	8.7301	2339.55	2241.33	2721.34	2906.42	2382.99
		NFLAGSQDNVISQIPSQVQELAFPGSAQAVEK	[7] Deamidation Q	75.9283	3372.65	8.7301	216.582	154.344	348.456	303.186	120.687
		NFLAGSQDNVISQIPSQVQELAFPGSAQAVEK	[13] Deamidation Q	76.5463	3372.65	8.5356	176.117	89.1494	292.657	155.657	108.723
		TLFK		38.179	507.308	0	200.442	188.858	66.5494	171.584	193.918
		TLFK		38.7969	507.309	0	130.899	141.248	58.4077	133.742	129.327
		QFPFPRPPHQKEER		29.3916	1791.9	8.6824	3060.73	2046.75	2712.2	2962.41	2908.55
		NILEASYDTKFEEINK		42.8687	1912.92	7.5446	348.759	278.966	477.661	335.104	299.781
		NILEASYDTKFEEINK		44.3575	1912.93	8.5704	523.131	466.152	637.813	631.184	564.592
		NILEASYDTKFEEINK		44.4597	1912.93	8.5704	2560.43	2578.31	3162.73	2996.91	2636.26
		EEGQQQGEQR		8.43768	1187.52	8.0324	428.803	468.994	368.155	531.035	518.271
		EEGQQQGEQR		8.4914	1187.52	8.0324	34.7613	82.2151	58.3001	69.4289	26.7521
		DPIYSNK		17.4259	835.411	8.707	344.133	490.953	422.168	354.449	353.234
		DPIYSNK		19.0169	835.413	7.717	198.25	352.385	239.676	129.803	259.669
		NPFLFGSNRFETLFK		67.2172	1815.93	8.3684	1301.36	1480.96	1441.19	2069.22	1404.78
		SPQLQNLR	[N-term] Carbamyl N-TERM|[5] Deamidation Q|[6] Deamidation N	26.0318	999.516	7.6788	314.228	272.702	275.077	336.373	402.066
		YGR		10.7838	394.204	0	117.535	176.469	168.753	64.7605	165.342
		NQYGR		10.5794	636.302	8.0171	88.7243	105.857	84.7598	41.4284	123.65
		ETLFK		38.7969	636.35	0	214.87	237.395	82.0789	190.003	195.65
		LQNLR		24.1148	642.379	0	125.963	197.363	204.678	130.132	169.453
		KQEEDEDEEQQR		11.6064	1561.65	7.8813	101.394	126.922	180.145	138.351	127.604
		QEEEHEQR	[N-term] Gln->pyro-Glu	11.6405	1066.47	6.8575	158.52	170.099	163.602	131.359	260.176
		SPQLQNLRDYR		27.2964	1388.7	7.4884	267.812	243.119	259.954	249.268	283.621
		PQLQNLR	[4] Deamidation Q	25.7738	868.475	0	82.8009	83.5544	78.7966	86.3432	96.9508
		ESYFV		30.7357	607.292	0	164.363	199.625	166.725	177.689	182.38
		ESYFV		30.8916	625.293	0	207.574	222.549	131.453	184.351	215.734
		FETLFK	[C-term] Dehydrated	38.179	765.408	0	71.4609	74.916	14.3403	70.2315	78.0527
		FETLFK	[C-term] Dehydrated	38.7969	765.405	0	39.2908	35.6805	7.5597	46.1705	41.8715
		FESFFLSSTEAQQSYLQGFSR		66.3437	2458.16	8.3948	265.81	411.617	323.389	505.175	369.124
		FESFFLSSTEAQQSYLQGFSR		67.5432	2458.16	7.3827	235.372	195.705	283.604	350.918	198.143
		FESFFLSSTEAQQSYLQGFSR		67.5432	2458.16	7.3827	21.1884	57.674	54.9671	95.9979	53.968
		ITLAIPVNKPGR		43.1071	1277.81	0	104.205	93.2291	140.56	106.307	103.92
		ITLAIPVNKPGR		43.1411	1277.77	0	4.50285	3.16275	5.92533	6.7425	6.33678
		EQQQEQQQEEQPLEVRK		21.9598	2153.04	7.3822	168.052	180.663	123.36	91.0891	178.888
		EITPEK		39.1373	697.355	0	199.932	226.657	34.6567	169.718	167.451
		PEK		39.259	372.212	0	40.5981	46.4485	9.47577	37.5228	33.5446
		LITLAIPVNKPGRFESFFLSSTEAQQSYLQGFSR		78.1039	3830.95	7.5021	394.006	516.899	871.167	791.445	500.98
		LITLAIPVNKPGRFESFFLSSTEAQQSYLQGFSR		80.6534	3830.95	7.2497	786.785	782.147	887.717	857.677	852.611
		LITLAIPVNKPGRFESFFLSSTEAQQSYLQGFSR		80.0551	3830.97	7.2497	197.55	175.875	251.275	195.166	194.41
		LITLAIPVNKPGRFESFFLSSTEAQQSYLQGFSR		103.058	3830.98	7.5755	6.66077	39.5971	30.3114	18.5968	21.155
		QFP	[N-term] Gln->pyro-Glu	39.5653	355.156	0	25.9723	34.7527	25.133	41.3613	37.3769
		QYGR		10.6135	522.256	0	43.2295	73.345	70.2078	21.4271	58.0321
		QYGR		10.7496	505.231	0	35.948	70.8541	64.3539	15.1836	51.7381
		LQESVIVEISKEQIR		46.6145	1769.98	6.1506	49.2963	66.464	43.5728	50.5018	41.8834
		EEDEDEQPRPIPFPRPQPRQEEEHEQR		32.4144	3396.59	7.667	299.446	312.887	67.5597	215.434	280.17
		PVNKPGR		43.1071	766.443	0	23.1871	24.7904	28.9777	27.4238	27.6257
		QPK		30.7698	371.209	0	46.388	43.8239	52.8902	50.0632	52.1948
		EQQQEQQQEEQPLEVR	[11] Deamidation Q	27.0922	2025.95	6.8747	65.6109	36.1316	67.6832	67.7706	77.3353
		GSEEEDEDEDEEQDER	[N-term] Carbamyl N-TERM	13.7963	1981.7	7.2445	88.8469	106.176	100.379	84.9831	59.6549
		NQRESYFVDAQPK		23.6526	1580.71	7.0212	131.777	133.218	83.6843	39.6151	161.114
		FEITPEK		39.259	862.442	0	21.8291	23.2503	3.14541	23.0833	20.424
		SPQ		24.0126	312.153	0	33.2483	36.4337	36.9635	36.9391	43.1373
		ESYFVDAQPK	[8] Deamidation Q	32.0542	1183.56	6.3366	65.9953	69.7063	17.7052	17.8085	26.0242
		ESYFVDAQ		29.8991	939.426	0	51.8844	15.9085	37.8091	15.8368	16.0034
		NKNPFL		34.3993	713.386	0	9.04272	4.07033	5.31022	7.96588	12.5837
		GEKGSEEEDEDEDEEQDER		14.9445	2252.87	7.2208	13.8564	15.5737	12.334	5.32146	6.96985
		QQQEEQPLEVR	[2] Deamidation Q	24.9032	1383.67	0	0.464821	22.3191	19.8339	0.590194	0.35354
P25974	Beta-conglycinin beta subunit 1	FFEITPEKNPQLR		39.9254	1617.84	9.6134	27878.6	29293.4	24777.6	29891.7	29403.1
		FFEITPEKNPQLR		114.457	1617.84	7.3897	61.766	119.472	80.2496	109.867	118.862
		NPIYSNNFGK		30.5996	1152.57	7.2092	8300.8	11753.1	10580.3	8819.11	9368.07
		FFEITPEK		38.6411	1009.52	9.431	4300.21	4742.44	2168.08	3999.65	4447.67
		FFEITPEK		39.2151	1009.52	8.4782	4587.66	5206.05	2356.4	4792.82	4195.11
		SPQLENLR		25.7738	955.514	8.4786	5046.35	5317.86	6145.99	5334.2	6089.24
		QQEGVIVELSK	[C-term] Dehydrated	34.3199	1210.67	0	11040.8	11902.2	8274.52	12098.1	13029.3
		LAIPVNKPGR		25.8257	1063.65	7.9379	2455.76	2277	2294.83	2513.58	3042.4
		NFLAGEKDNVVR		28.85	1360.71	8.4814	4577.95	3561.86	4521.05	4404.12	4523.53
		NPQLR		13.8984	626.357	8.4798	1165.68	1615.34	1216.46	1266.66	965.572
		NPQLR		13.8984	626.348	8.4798	214.597	179.179	150.262	260.271	260.224
		TISSEDEPFNLR		38.865	1406.68	8.3881	2430.64	2606.05	756.951	2227	2424.43
		TISSEDEPFNLR		39.6334	1406.68	8.104	2364.48	2510.56	1458.12	2427.58	2169.35
		AILTLVNNDDRDSYNLHPGDAQR		40.8612	2596.26	8.3752	11065.6	9908.49	11939.4	10704.1	10387.5
		QVQELAFPGSAQDVER		41.6182	1772.87	8.2815	4029.69	2964.16	4052.98	3722.18	3374.34
		QVQELAFPGSAQDVER		40.7209	1772.87	8.493	3621.86	3575.76	3728.45	3166.49	3416.98
		QKQEEEPLEVQR		21.753	1511.76	8.8091	2791.49	3077.32	2615.14	2413.41	3097.63
		PVNKPGR		25.8615	766.44	0	932.828	830.951	719.74	1013.91	1180.29
		SRNPIYSNNFGK		25.2322	1395.69	8.5782	2109.49	2345.42	2117.26	2156.88	2528.53
		ESYFVDAQPQQK		29.8991	1438.68	7.8925	2442.75	1037.52	2271.4	2074.43	1908.51
		SSNSFQTLFENQNGR	[13] Deamidation N	47.7627	1728.78	7.9028	2440.58	2007.97	2323.05	2652.38	2258.75
		QKQEEEPLEVQR	[N-term] Gln->pyro-Glu	26.6813	1494.74	7.2288	1594.22	1694.64	1780.83	1758.88	2079.13
		EDENNPFYLR		39.276	1295.59	8.3579	1287.38	1396.64	500.722	1159.19	1171.56
		SSNSFQTLFENQNGR	[12] Deamidation Q	45.914	1728.77	7.1752	3027.98	3757.92	3234.54	3954.47	3678.78
		VREDENNPFYLR		34.9467	1550.75	8.374	1652.04	1888.84	1385.57	1514.63	1601.58
		VREDENNPFYLR		35.7591	1550.75	8.3149	1574.73	1509.45	1295.72	1682.03	1553.57
		QVQELAFPGSAQDVER	[N-term] Gln->pyro-Glu	51.868	1755.84	8.2135	1326.41	1558.27	1636.73	1635.36	1168.57
		QVQELAFPGSAQDVER	[N-term] Gln->pyro-Glu	52.7753	1755.84	8.0032	904.818	1082.1	800.09	1184.54	831.782
		KTISSEDEPFNLR		33.3389	1534.76	7.7493	1728.69	2041.6	549.573	1615.62	1800.76
		KTISSEDEPFNLR		34.0392	1534.76	8.2197	1760.96	1675.21	1093.74	1939.89	1953.89
		NFLAGEK		23.8058	777.406	7.8186	1028.85	1442.28	1362.96	888.35	1311.5
		VLFGEEEEQR		29.6751	1234.59	7.5876	445.811	170	345.388	386.458	406.724
		AGEKDNVVR		28.8387	986.515	0	602.797	408.382	594.856	578.818	600.723
		QQEGVIVELSK		34.6887	1228.67	6.8905	1361.12	1561.18	860.047	1281.33	1371.38
		QQEGVIVELSK		35.4599	1228.67	7.5354	889.219	823.091	633.368	765.89	758.569
		AIPVNKPGR		25.8078	950.556	0	443.544	357.496	418.203	461.825	542.141
		SRNPIYSNNFGK	[8] Deamidation N	27.2113	1396.67	7.7302	1068.04	967.923	1066.51	1155.77	1302.02
		SSNSFQTLFENQNGR		44.63	1727.79	7.9909	495.283	480.867	574.86	552.485	631.08
		AILTLVNNDDRDSYNLHPGDAQR	[7] Deamidation N	42.8347	2597.24	7.4136	1277.62	1086.47	1729.4	1470.18	1365.1
		EITPEK		38.6411	715.381	0	229.089	249.657	104.101	177.663	204.528
		ESYFVDAQPQQKEEGSK		27.1433	1968.91	7.5491	498.891	388.664	566.795	557.755	583.963
		LAGEK		23.8228	516.282	0	213.925	240.655	279.193	209.487	280.647
		GEKDNVVR		28.9067	915.485	0	403.084	278.662	348.46	409.794	423.772
		PLEVQR		21.787	740.413	0	181.729	206.094	207.732	205.335	220.08
		AGEK		23.8228	403.211	0	270.664	281.327	320.78	285.033	347.571
		NPIYSNNFGK	[1] Deamidation N|[6] Deamidation N	21.3954	1154.55	5.9093	359.112	393.017	319.267	353.139	414.885
		PFNLR		33.9711	645.359	0	85.181	70.6399	52.625	107.431	106.793
		PGR		25.8078	328.187	0	91.2402	73.1141	73.6504	97.5424	109.094
		NFLA		29.1449	445.26	0	125.8	67.3316	115.653	108.166	117.574
		RSPQLENLR		22.4561	1111.6	7.9097	196.262	82.4382	206.883	192.916	246.654
		SSNSFQTLFENQNGR	[6] Deamidation Q|[11] Deamidation N	48.9252	1729.76	6.2994	583.805	600.262	782.749	731.124	615.799
		KTISSEDEPFNLR	[N-term] Carbamyl N-TERM	33.3729	1577.77	6.5971	238.461	259.612	50.8362	231.437	238.047
		FFE		39.8914	423.207	0	177.719	182.71	173.316	179.697	175.615
		NKPGR		25.8078	570.32	0	60.8651	51.7956	49.3846	27.568	48.9024
		DSYNLHPGDAQR		8.40365	1371.65	6.5652	11.1103	7.80345	5.23958	8.52004	5.84071
		DSYNLHPGDAQR		21.2056	1371.64	6.6819	59.9133	71.5222	50.1513	64.4382	73.7784
		VLFGEEEEQRQQEGVIVELSK		50.5158	2445.22	7.7673	340.527	286.307	365.184	342.282	266.99
		NFL		28.9067	374.207	0	146.714	74.6708	138.366	138.756	146.287
		PQLENLR		25.7738	868.475	0	82.8009	83.5544	78.7966	86.3432	96.9508
		KTISSEDE		34.0222	889.406	0	268.479	284.065	178.364	253.708	288.647
		TPEK		39.1713	473.25	0	323.923	337.482	93.5602	318.486	323.232
		QKQEEE		21.7529	771.354	0	232.114	247.094	261.709	176.03	256.575
		PFYLR		34.9637	694.378	0	45.6939	47.485	39.5986	48.0025	51.4521
		PFYLR		35.7859	694.377	0	56.7859	55.94	46.0501	66.4002	62.8039
		YSNNFGK	[3] Deamidation N	27.2283	829.376	0	86.9255	107.033	114.106	86.8615	99.6745
		VREDENN		35.7322	856.391	0	22.7235	30.4307	15.4289	30.2113	20.7702
		KTISSED		33.3389	760.369	0	105.542	122.844	24.9766	72.3385	87.0196
		VREDEN		35.9901	742.401	0	122.524	88.8655	92.5435	77.5254	90.4963
		PQLR		39.8914	512.288	0	43.3612	42.6008	49.3436	37.3574	41.8537
		FEITPEK		38.6411	862.441	0	148.425	151.626	47.2622	87.849	115.209
		QQEGVIVELSK	[N-term] Gln->pyro-Glu	44.7177	1211.65	6.7064	46.2609	32.8238	100.027	44.7094	49.6168
		QQEGVIVELSK	[N-term] Gln->pyro-Glu	44.8199	1211.65	6.7064	51.844	53.2578	63.393	67.1515	61.6066
		YLR		34.9637	450.251	0	47.1536	46.8909	29.8645	33.5463	44.9749
		YLR		35.8199	450.249	0	72.8113	65.9042	52.4067	66.4329	68.1106
		SRNPI		25.2436	567.314	0	8.70142	11.3676	12.1099	6.90699	9.2714
		AILTLVNNDDR		38.3689	1242.67	7.1917	54.2826	58.4707	27.0119	22.936	22.0007
		QKQEEEPL		21.838	964.459	0	23.4721	17.0989	14.6462	7.91339	27.5762
		FFEITPEK	[C-term] Dehydrated	38.5731	991.505	0	23.1083	19.9374	2.77893	18.1814	21.5714
		QLENLR		25.3653	771.413	0	25.3853	17.8395	38.4683	12.1265	22.4113
		IIKLAIPVNKPGR		36.3842	1417.92	7.1139	5.91623	4.11584	3.2155	2.20739	4.95542
		QVQELA		41.6182	668.342	0	23.6938	6.83557	20.1251	3.75588	8.20938
P04776	Glycinin G1	LNALKPDNR		17.9674	1039.57	9.7692	12945.5	17433.6	15482.5	17245.4	15919.6
		LNALKPDNR		114.852	1039.57	8.3762	61.1031	124.981	98.5337	131.9	139.398
		VLIVPQNFVVAAR		55.1374	1424.87	10.2623	1405.36	880.208	1681.79	1048.91	743.863
		VLIVPQNFVVAAR		55.3077	1424.82	10.2623	21748.8	24740.9	23523.9	29938.1	25482.2
		VFDGELQEGR		27.9313	1148.56	9.1374	6760.86	7895.31	6870.55	6798.38	8125.77
		VFDGELQEGR		28.7679	1148.55	9.8763	8544.52	7454.26	8645.37	8337.53	8308.71
		SQSDNFEYVSFK		40.8329	1449.64	9.8972	13188.1	13499.8	15163.1	14334.9	13521.4
		SQSDNFEYVSFK		42.4916	1449.65	9.4803	15115.5	13464.2	18078.9	16343.1	15561.9
		NLQGENEGEDKGAIVTVK		26.6813	1899.94	9.0035	26560.4	27396.7	28738.5	29384.5	34707.2
		FYLAGNQEQEFLK		48.225	1585.77	10.1517	11167.8	11720.4	13979.2	14605.5	11322.8
		FYLAGNQEQEFLK		48.327	1585.79	10.1517	972.655	848.762	1951.71	791.565	567.685
		FYLAGNQEQEFLK		49.3534	1585.79	9.0642	526.743	398.097	905.371	389.321	313.339
		FYLAGNQEQEFLK		49.3874	1585.78	9.0642	10403.7	9997.77	12633.2	12070.5	10247
		YNFR		25.5696	598.29	0	6104.14	6566.96	7948.68	6349.08	7440.01
		LSAEFGSLR		34.9637	978.526	9.2135	2098.44	3610.6	1891.95	1304.65	1499.23
		LSAEFGSLR		35.0999	978.509	9.2135	3802.81	4232.49	3387.71	4298.54	4478.31
		LSAEFGSLR		35.8199	978.51	9.8945	4141.42	4224.68	3712.85	5033.02	4629.42
		LSAEFGSLR		35.8199	978.518	9.8945	1969.31	1387.33	1648.88	1324.76	1249.43
		IYNFR		25.6036	711.37	9.0566	9081	9575.41	10863.3	9856.18	11276.8
		NFR		25.5696	435.227	0	3476.96	3624.96	3944.17	3741.11	4303.38
		EQPQQNECQIQK	[8] Carbamidomethyl C	16.2095	1528.7	9.5282	5205.3	6339.16	5249.36	7375.16	6339.65
		FLVPPQESQK		28.9067	1171.62	9.58	15863.7	12725.2	13957.9	16982.3	17720
		FLVPPQESQK		29.0428	1171.64	9.58	1777.81	1772.79	1670.86	1030.53	1142.28
		FLVPPQESQK		30.2395	1171.59	8.3194	745.184	495.442	705.807	1048.09	1012.29
		RPSYTNGPQEIYIQQGK	[6] Deamidation N	31.6601	1978.98	9.5849	38682	41532.9	19297.1	39214	41767.1
		RPSYTNGPQEIYIQQGK	[9] Deamidation Q	34.1073	1978.98	8.6314	4263.38	4407.41	2835.81	4039.09	4753.74
		IESEGGLIETWNPNNKPFQCAGVALSR	[20] Carbamidomethyl C	55.6093	2986.45	9.9444	45980.9	53893.3	58401.5	70616.3	57030.9
		NAMFVPHYNLNANSIIYALNGR	[9] Deamidation N|[20] Deamidation N	63.2978	2550.22	8.1946	16575.6	19386	18486.3	27220.3	20210.1
		NAMFVPHYNLNANSIIYALNGR	[9] Deamidation N|[20] Deamidation N	70.2976	2550.22	7.936	13322.2	14179.8	16299.8	19685.2	15591.4
		RFYLAGNQEQEFLK		42.6449	1741.88	9.3389	18617.5	15246	24279.6	19499.7	16519.3
		GIFGMIYPGCPSTFEEPQQPQQR	[10] Carbamidomethyl C	60.97	2666.22	10.3037	14765.5	15596.8	15759.7	22466.8	16897.2
		GIFGMIYPGCPSTFEEPQQPQQR	[10] Carbamidomethyl C	62.0571	2666.22	9.4732	11513.6	13106.3	15580.3	18847.2	14268.6
		ALIQVVNCNGER	[7] Deamidation N|[8] Carbamidomethyl C	34.3312	1372.68	9.0903	2499.16	2496.84	1972.25	2681.42	3380.52
		ALIQVVNCNGER	[8] Carbamidomethyl C|[9] Deamidation N	34.9637	1372.69	9.5512	678.908	1179.33	601.812	396.38	437.552
		ALIQVVNCNGER	[8] Carbamidomethyl C|[9] Deamidation N	34.9637	1372.68	9.5512	4002.62	4099.32	3239.76	4065.11	3610.84
		LNALKPDNR	[2] Deamidation N	18.7248	1040.57	9.2117	2737.41	3334.49	3096.53	3029.41	3509.6
		GAIVTVK		21.1205	686.431	9.0255	1592.54	2168.66	1817.77	1496.91	1907.42
		NNNPFK		17.6641	732.361	8.9542	1819.85	2929.83	2055.32	1931.38	2254.65
		NALR		8.55962	472.281	8.2692	1249.26	1428.36	1289.91	1664.68	1600.21
		GQSSRPQDR		8.64476	1029.5	8.4941	1110.66	1461.39	1136.93	1392.09	1401.46
		GQSSRPQDR		4.0577	1029.49	7.7066	69.923	28.9622	57.9817	119.105	74.9626
		GGLSVIKPPTDEQQQRPQEEEEEEEDEKPQCK	[31] Carbamidomethyl C	29.8991	3765.71	8.8199	32927.2	15987.1	33685.7	37572.8	37905.8
		HNIGQTSSPDIYNPQAGSVTTATSLDFPALSWLR		78.1721	3643.76	9.6686	12359.9	13834.3	15175.6	15831.9	14531.8
		HNIGQTSSPDIYNPQAGSVTTATSLDFPALSWLR		74.5948	3643.77	9.462	9982.73	9508.68	13172	12114.6	9019.43
		HNIGQTSSPDIYNPQAGSVTTATSLDFPALSWLR		74.5948	3643.75	9.462	157.918	335.705	524.233	209.155	144.552
		TNDTPMIGTLAGANSLLNALPEEVIQHTFNLK		90.4569	3421.72	9.5907	16061.2	17085.3	20442.7	16373.1	17732.7
		VTVK		21.1375	445.296	0	188.506	264.199	209.904	156.779	231.671
		NLQGENEGEDK		14.02	1231.55	8.7449	1049.16	1124.08	1018.04	1169.39	1013.33
		NLQGENEGEDKGAIVTVK	[6] Deamidation N	28.2546	1900.94	8.5231	5132.59	4543.6	4730.71	4630.43	5209.78
		ALIQVVNCNGER	[8] Carbamidomethyl C	32.8256	1371.7	9.2081	829.252	960.345	265.942	713.137	770.237
		ALIQVVNCNGER	[8] Carbamidomethyl C	33.6791	1371.7	9.2279	20.8485	20.3838	19.9348	13.2633	10.9401
		LSAEFGSLRK		28.6318	1106.61	9.0824	401.722	329.773	377.929	438.831	458.964
		YQQEQGGHQSQK		9.26032	1416.63	9.078	736.225	679.483	984.358	1013.93	1061.55
		NAMFVPHYNLNANSIIYALNGR	[20] Deamidation N	63.641	2492.23	9.075	2075.38	2445.78	2360.28	3483.53	2427.85
		NAMFVPHYNLNANSIIYALNGR		66.6868	2491.24	9.4324	2115.7	2716.64	2294.37	3342.56	2549.56
		NAMFVPHYNLNANSIIYALNGR		68.9786	2491.23	9.2438	1587.17	1886.58	1877.26	2510.43	1853.45
		NNN		17.9901	342.201	0	323.097	349.635	232.509	334.434	383.307
		GIFGMIYPGCPSTFEEPQQPQQR	[5] Oxidation M|[10] Carbamidomethyl C	54.8624	2682.22	8.9796	1901.32	1916.21	2213.77	2346.64	1705.18
		PFK		17.6641	390.216	0	308.254	395.083	227.691	333.326	361.788
		NAMFVPHYNLNANSIIYALNGR	[1] Deamidation N	65.6941	2492.22	7.9265	1399.3	1490.98	1381.61	2355.01	1910.07
		NAMFVPHYNLNANSIIYALNGR	[9] Deamidation N	70.9304	2492.23	8.1001	995.409	940.028	1475.66	1083.65	978.821
		TNDTPMIGTLAGANSLLNALPEEVIQHTFNLK	[6] Oxidation M	85.2579	3437.73	8.7768	2283.07	2698.25	2243.08	2708.76	2689.19
		TNDTPMIGTLAGANSLLNALPEEVIQHTFNLK	[6] Oxidation M	85.2579	3437.71	8.7768	45.7958	57.1091	54.1826	58.3491	54.5753
		TNDTPMIGTLAGANSLLNALPEEVIQHTFNLK	[6] Oxidation M	85.7542	3437.71	8.1994	39.4668	49.1302	35.3495	42.803	55.197
		TVK		21.1375	346.224	0	98.2127	116.712	76.4628	90.6736	115.879
		PPQESQK		29.0939	812.409	0	1005	627.95	939.318	819.248	882.347
		FLVPPQESQKR		24.9713	1327.73	9.0355	441.019	503.566	412.259	428.526	540.172
		FLVPPQESQKR		25.0053	1327.71	9.0355	270.534	252.728	195.863	289.9	339.287
		FLV		29.213	359.223	0	368.308	348.48	310.752	415.587	424.879
		NKPFQCAGVALSR	[6] Carbamidomethyl C	54.9914	1446.81	0	616.075	611.423	701.961	792.079	619.522
		NPFK		17.6641	504.265	0	268.555	337.645	287.315	319.91	312.641
		FGSLR		35.0999	578.319	0	405.176	441.916	334.111	358.426	367.196
		NNNPFK	[N-term] Ammonia-loss	17.6301	715.338	0	163.33	173.661	124.229	198.2	214.939
		ALIQVVNCNGER	[7] Deamidation N|[8] Carbamidomethyl C|[9] Deamidation N	37.0847	1373.73	7.0246	262.189	197.727	151.034	224.681	225.572
		TNDTPMIGTLAGANSLLNALPEEVIQHTFNLK	[14] Deamidation N	85.4818	3422.72	8.1499	1727.48	2061.39	1767.09	2106.41	2080.84
		NAMFVPHYNLNANSIIYALNGR	[9] Deamidation N	69.0323	2492.24	7.5931	347.326	322.364	452.89	534.361	330.591
		IYNFR	[N-term] Ammonia-loss	25.6036	694.347	0	108.068	106.357	79.5568	123.656	135.863
		QIAKNLQGENEGEDK	[1] Deamidation Q	47.6069	1672.8	7.4545	181.686	169.29	184.35	187.784	141.424
		GSLR		35.8199	431.252	0	93.2279	83.6621	76.8931	92.3385	93.388
		LSAE		35.0318	400.201	0	85.5349	86.8017	63.8819	74.7383	85.2198
		LSAE		35.854	400.202	0	123.638	105.35	87.0488	112.709	110.009
		VPPQESQKR		24.9713	1067.57	0	80.5007	115.918	74.1537	80.0935	100.12
		IYN		25.6376	390.199	0	283.998	312.658	291.895	329.714	378.664
		GGLSVIKPPTDEQQQRPQEEEEEEEDEKPQCKGK	[31] Carbamidomethyl C	28.1979	3950.8	7.4157	344.766	331.384	239.022	262.613	351.445
		NLQGENEGEDKGAIVTVK	[1] Deamidation N|[6] Deamidation N	34.9297	1901.94	7.8354	250.784	276.335	196.25	234.467	196.02
		TNDTPMIGTLAGANSLLNALPEEVIQHTFNLK	[N-term] Carbamyl N-TERM	84.6933	3464.76	7.2627	929.894	970.923	847.459	1090.15	986.672
		YIQQGK		31.6941	735.39	0	337.628	420.046	247.739	292.326	306.459
		YIQQGK		34.1073	735.379	0	174.094	206.38	103.629	147.383	174.874
		VLIV		55.1374	424.31	0	67.8204	87.5107	87.6937	105.883	74.334
		NAMFVPHYNLNANSIIYALNGR	[3] Oxidation M	62.9038	2507.23	8.0492	122.9	159.968	219.3	289.573	158.382
		NAMFVPHYNLNANSIIYALNGR	[3] Oxidation M|[20] Deamidation N	59.9097	2508.21	8.0784	147.944	172.604	158.357	235.301	178.552
		SQQARQIK	[2] Deamidation Q	70.0591	958.523	7.5258	56.6571	59.1167	142.008	142.049	60.7109
		SQQARQIK	[2] Deamidation Q	73.0718	958.523	7.7963	90.3232	52.5901	190.918	106.408	46.5106
		GENEGEDKGAIVTVK		26.6642	1544.77	0	127.932	134.453	146.098	117.381	172.351
		FGSLRK		28.6148	706.415	0	44.8198	26.309	53.7762	30.4096	30.7716
		FGSLRK		28.2206	706.406	0	8.93459	8.10797	7.35611	7.01537	9.75455
		RPSYTNGPQEI	[9] Deamidation Q	33.3729	1243.59	0	71.9636	80.2616	16.2296	76.5109	69.6624
		TNDTPMIGTLAGANSLLNALPEEVIQHTFNLK	[6] Oxidation M|[26] Deamidation Q	82.4353	3438.71	7.211	159.215	169.573	173.595	156.547	169.305
		RPSYTNGPQEIYIQQGK	[C-term] Dehydrated	30.9937	1959.96	0	107.023	114.902	43.5321	99.4244	116.372
		PQQR		60.9019	527.285	0	19.7666	26.9403	28.0588	37.9191	25.3322
		GGLSV		29.6411	395.219	0	63.9376	22.3946	62.7266	60.0048	61.7132
		GIFGMIY		60.9019	781.398	0	68.727	60.893	79.8424	108.192	59.3772
		NAMFVPHYNLNANSIIYALNGR	[3] Oxidation M|[9] Deamidation N	65.0617	2508.22	7.9409	91.4297	100.126	89.9656	146.873	118.226
		NALRRPSYTNGPQEIYIQQGK	[18] Deamidation Q	71.3925	2433.25	6.9194	18.7587	20.4752	44.5724	20.6312	15.1334
		SQSDNFEYVSFK	[2] Deamidation Q	44.8199	1450.65	7.3884	37.3499	22.9137	73.4628	22.79	44.9199
		PQQPQQR		62.084	880.449	0	5.9367	8.14984	9.00103	11.4889	9.84304
P04405	Glycinin G2	LNALKPDNR		17.9674	1039.57	9.7692	12945.5	17433.6	15482.5	17245.4	15919.6
		LNALKPDNR		114.852	1039.57	8.3762	61.1031	124.981	98.5337	131.9	139.398
		SQSDNFEYVSFK		40.8329	1449.64	9.8972	13188.1	13499.8	15163.1	14334.9	13521.4
		SQSDNFEYVSFK		42.4916	1449.65	9.4803	15115.5	13464.2	18078.9	16343.1	15561.9
		FYLAGNQEQEFLK		48.225	1585.77	10.1517	11167.8	11720.4	13979.2	14605.5	11322.8
		FYLAGNQEQEFLK		48.327	1585.79	10.1517	972.655	848.762	1951.71	791.565	567.685
		FYLAGNQEQEFLK		49.3534	1585.79	9.0642	526.743	398.097	905.371	389.321	313.339
		FYLAGNQEQEFLK		49.3874	1585.78	9.0642	10403.7	9997.77	12633.2	12070.5	10247
		EAFGVNMQIVR		46.2984	1262.65	9.7844	9864.68	12800.9	10757.7	13253.4	11290.8
		EAFGVNMQIVR		47.7627	1262.65	9.4814	13517.8	14575.1	14009.8	16866.6	14823.4
		EAFGVNMQIVR		47.7627	1262.66	9.4814	1458.28	812.966	1417.49	872.927	748.516
		NLQGENEEEDSGAIVTVK		32.9448	1930.9	9.6539	10340.6	10234.8	3860.57	9285.84	8728.48
		NLQGENEEEDSGAIVTVK		32.0542	1930.92	8.6878	9700.26	11452.4	5012.66	10173.6	10570.7
		NLQGENEEEDSGAIVTVK		32.0542	1930.9	9.6539	783.069	911.412	281.974	837.87	875.365
		LSAQYGSLR		25.7738	993.515	9.2375	2534.07	2685.18	2937.01	2296.61	3112.31
		LSAQYGSLR		26.3041	993.525	9.5417	2468.09	2964.42	2844.6	3003.31	3239.94
		GKQQEEENEGSNILSGFAPEFLK		63.2978	2550.22	9.4898	16575.6	19386	18486.3	27220.3	20210.1
		GKQQEEENEGSNILSGFAPEFLK		70.2976	2550.22	8.6367	13322.2	14179.8	16299.8	19685.2	15591.4
		VTAPAMR		19.462	744.403	9.1062	4379.06	6610.62	5493.3	4382.12	5806.25
		VTAPAMR		18.6908	744.394	8.6451	876.444	836.227	567.235	1049.68	976.311
		RFYLAGNQEQEFLK		42.6449	1741.88	9.3389	18617.5	15246	24279.6	19499.7	16519.3
		IESEGGFIETWNPNNKPFQCAGVALSR	[20] Carbamidomethyl C	56.6262	3020.43	9.6157	15239.9	18379.7	19707.5	24605.4	19534.6
		IESEGGFIETWNPNNKPFQCAGVALSR	[20] Carbamidomethyl C	57.9701	3020.43	9.7007	23997.7	27831.5	29242.1	36912.6	30566
		NNNPFSFLVPPQESQR		59.9438	1872.91	9.6375	7834.97	8688.16	8283.28	11335	9596.58
		NNNPFSFLVPPQESQR		61.7239	1872.91	9.6011	5496.03	5657.72	5425.67	8317.39	6383.41
		LNALKPDNR	[2] Deamidation N	18.7248	1040.57	9.2117	2737.41	3334.49	3096.53	3029.41	3509.6
		APAMR		19.4791	544.289	0	3031.01	4258.06	3342.46	2926.85	3752.1
		APAMR		19.4791	544.282	0	4.0215	12.6152	14.3314	4.64728	6.60718
		QQEEENEGSNILSGFAPEFLK		66.857	2365.1	8.9179	8124.89	10030.6	8487.22	12437.9	9369.09
		QQEEENEGSNILSGFAPEFLK		68.278	2365.11	9.4016	7670.68	7502.66	8466.31	10028.1	7773.76
		PAMR		19.4791	473.249	0	1672.17	2338.24	1773.85	1518.73	2073.79
		PAMR		19.4791	473.242	0	9.43341	14.453	15.281	9.84368	13.3309
		TAPAMR		19.462	645.332	0	1813.97	2964	2252.47	1634.29	2286.21
		NALR		8.55962	472.281	8.2692	1249.26	1428.36	1289.91	1664.68	1600.21
		SQRPQDR		8.50846	885.445	7.3025	893.238	1142.65	988.542	1192.38	1199.94
		LSAQYGSLRK		21.9484	1121.62	9.3826	1468.65	1563.08	1494.83	1423.31	1662.76
		QQEEENEGSNILSGFAPEFLK	[N-term] Gln->pyro-Glu	72.3853	2348.08	9.5198	2588.58	2353.89	4015.07	2678.61	2369.84
		QQEEENEGSNILSGFAPEFLK	[N-term] Gln->pyro-Glu	73.8236	2348.08	8.6373	2358.1	1956.01	3597.33	2525.27	1882.88
		EQAQQNECQIQK	[8] Carbamidomethyl C	14.9785	1502.69	9.1601	48.2775	84.7832	96.4273	23.3636	32.9308
		EQAQQNECQIQK	[8] Carbamidomethyl C	15.0126	1502.68	9.1601	980.76	1106.1	1100.36	1141.49	1169.15
		PDNR		17.9901	500.242	0	1227.04	1697.17	1436.32	1441.56	1476.14
		ALVQVVNCNGER	[8] Carbamidomethyl C|[9] Deamidation N	29.6071	1358.66	8.4492	1193.4	547.122	1021.12	1186.6	1289.07
		ALVQVVNCNGER	[8] Carbamidomethyl C|[9] Deamidation N	29.6411	1358.67	8.4492	112.657	80.2601	64.6956	59.1477	69.0507
		ALVQVVNCNGER	[8] Carbamidomethyl C|[9] Deamidation N	30.2395	1358.67	8.6174	1645.26	1204.84	1944.75	1699.15	1714.67
		KPQQEEDDDDEEEQPQCVETDKGCQR	[17] Carbamidomethyl C|[24] Carbamidomethyl C	19.5244	3191.27	9.5528	7802.66	7676.88	6106.64	6111.89	10374.1
		ALKPDNR		17.9901	812.446	0	1170.68	1457.49	1074.37	1398.73	1421.46
		VFDGELQEGGVLIVPQNFAVAAK		63.641	2400.27	9.4272	14350.6	15861	15901.3	23397.5	17039
		QNIGQNSSPDIYNPQAGSITTATSLDFPALWLLK	[N-term] Ammonia-loss|[2] Deamidation N	78.1721	3643.76	0	12359.9	13834.3	15175.6	15831.9	14531.8
		EAFGVNMQIVR	[7] Oxidation M	34.8616	1278.65	7.7197	2292.88	2657.39	1763.78	2025.73	2136.56
		KPQQEEDDDDEEEQPQCVETDK	[17] Carbamidomethyl C	20.4033	2690.07	9.4873	4293.02	4120.56	2640.84	3262.61	6010.28
		NNNPFSFLVPPQESQR	[3] Deamidation N	64.9229	1873.89	9.0191	1710.81	1865.14	1659.98	2710.74	2155.12
		NNNPFSFLVPPQESQR	[3] Deamidation N	66.4969	1873.88	8.7831	0.910683	16.0349	11.8544	22.2184	15.0425
		NNNPFSFLVPPQESQR	[3] Deamidation N	66.5506	1873.9	8.7831	958.8	1257.85	977.655	1477.17	1255.92
		NNNPFSFLVPPQESQR	[2] Deamidation N	62.9208	1873.91	8.8038	524.201	602.17	728.412	977.696	633.937
		NALKPDNR		17.9901	909.467	0	744.497	992.963	650.025	861.395	881.011
		QNIGQNSSPDIYNPQAGSITTATSLDFPALWLLK		82.7758	3659.82	9.5554	3700.22	3978.96	3225.99	3718.03	3420.01
		QNIGQNSSPDIYNPQAGSITTATSLDFPALWLLK		82.7758	3659.77	9.5554	355.598	401.244	317.46	290.41	266.724
		RPSYTNGPQEIYIQQGNGIFGMIFPGCPSTYQEPQESQQR	[15] Deamidation Q|[17] Deamidation N|[27] Carbamidomethyl C	62.3222	4661.06	8.3332	704.139	709.232	927.689	1217.46	781.997
		RPSYTNGPQEIYIQQGNGIFGMIFPGCPSTYQEPQESQQR	[15] Deamidation Q|[17] Deamidation N|[27] Carbamidomethyl C	62.9208	4661.08	8.3332	3538.49	4158.97	4041.96	5877.42	4611.12
		ALVQVVNCNGER	[8] Carbamidomethyl C	28.9748	1357.68	7.8038	511.446	352.063	499.219	490.802	525.59
		ALVQVVNCNGER	[8] Carbamidomethyl C	29.0428	1357.69	7.8038	70.1857	49.6099	65.4732	9.76573	13.5524
		VTAPAMR	[C-term] Dehydrated	19.4791	726.383	0	160.58	188.343	174.854	171.226	224.915
		AQYGSLRK		21.9257	921.501	0	128.751	126.927	125.297	125.366	148.841
		AQYGSLRK		22.0278	921.416	0	12.6586	9.62781	12.1581	0.96033	7.51755
		QNIGQNSSPDIYNPQAGSITTATSLDFPALWLLK	[N-term] Gln->pyro-Glu	87.5695	3642.8	8.6428	201.122	197.367	219.478	208.513	180.39
		QNIGQNSSPDIYNPQAGSITTATSLDFPALWLLK	[N-term] Gln->pyro-Glu	88.27	3642.79	8.8302	1750.18	2015.57	1990.02	1540.88	1602.68
		QVKNNNPFSFLVPPQESQR	[1] Deamidation Q	56.6262	2229.11	8.5391	383.595	434.967	642.613	648.582	500.309
		QVKNNNPFSFLVPPQESQR	[5] Deamidation N	58.7471	2229.1	8.6783	255.646	314.92	333.358	421.215	354.129
		YQQQQQGGSQSQK		8.66177	1493.69	7.7945	195.875	226.184	278.077	351.011	270.725
		YQQQQQGGSQSQK		9.26032	1493.68	8.7012	394.024	501.222	274.291	325.186	467.836
		VTA		19.4791	253.147	0	12.3157	31.6153	35.6147	14.2589	20.1897
		TNDRPSIGNLAGANSLLNALPEEVIQHTFNLK		85.7542	3445.77	8.7104	5396.16	5876.11	5463.27	6241.36	5775.93
		TNDRPSIGNLAGANSLLNALPEEVIQHTFNLK		90.1193	3445.76	9.1305	4445.72	4496.9	5652.61	4634.45	5993.68
		TNDRPSIGNLAGANSLLNALPEEVIQHTFNLK		103.126	3445.77	8.8493	345.216	281.855	605.659	268.246	526.741
		AMR		19.4791	376.194	0	105.883	118.261	103.938	118.205	139.212
		YGSLRK		21.9938	722.389	0	121.103	139.637	140.921	78.2393	124.998
		PPQESQR		59.9438	840.411	0	77.7465	157.848	152.604	213.336	158.574
		PPQESQR		61.7069	840.411	0	38.5808	94.9749	91.4066	137.878	91.2872
		PPQESQR		62.8868	840.406	0	0.584349	4.55513	5.61415	6.47527	3.84653
		PPQESQR		64.974	840.407	0	4.89574	20.9308	20.1035	29.4554	23.1567
		PPQESQR		66.4969	840.408	0	2.06932	8.42192	8.29704	13.082	10.6067
		NAMFVPHYTLNANSIIYALNGR	[11] Deamidation N	74.2009	2479.29	7.1147	264.209	149.309	458.119	303.658	162.153
		NAMFVPHYTLNANSIIYALNGR	[20] Deamidation N	70.5557	2479.24	7.6069	247.931	153.793	471.235	336.966	173.352
		NAMFVPHYTLNANSIIYALNGR	[11] Deamidation N	73.1058	2479.24	7.9203	71.3396	12.0933	106.363	48.2676	16.3773
		SNILSGFAPEFLK		68.0396	1421.76	0	122.458	133.297	150.64	173.447	141.864
		QEFLK		42.6449	663.359	0	252.423	199.838	349.473	258.42	220.061
		YGSLR		26.3578	594.317	0	57.2003	65.5925	66.1896	58.6155	71.5129
		NAMFVPHYTLNANSIIYALNGR		68.278	2478.25	9.1254	365.532	290.14	395.704	431.361	281.326
		NNNPFSFLV		60.1067	1032.5	0	50.8804	99.6632	102.715	146.506	97.7971
		LKPDNR		18.7929	741.413	0	39.0321	39.552	48.4442	47.5763	41.4527
		NAMFVPHYTLNANSIIYALNGR	[20] Deamidation N	65.0617	2479.23	7.5867	266.061	230.146	223.805	421.214	302.223
		NAMFVPHYTLNANSIIYALNGR	[1] Deamidation N	67.2172	2479.22	8.3252	150.355	169.411	164.471	234.419	141.474
		RFYLAGN		42.7326	821.417	0	68.7655	77.6961	86.2544	95.5356	77.4386
		RFYLAGN		45.1602	821.421	0	5.87871	4.32573	13.7118	7.46105	6.99058
		LRQNIGQNSSPDIYNPQAGSITTATSLDFPALWLLK		79.8653	3928.99	7.6143	191.7	209.045	320.841	259.968	146.227
		LRQNIGQNSSPDIYNPQAGSITTATSLDFPALWLLK		80.9797	3928.99	8.0256	523.12	407.354	428.074	370.681	367.744
		QVKNNNPFSFLV	[5] Deamidation N	56.6262	1388.69	0	7.3055	10.0205	20.728	20.0439	13.9376
		EQAQQNECQIQK	[6] Deamidation N|[8] Carbamidomethyl C|[9] Deamidation Q	4.69063	1504.66	6.7309	0.316188	0.632779	16.6945	31.9447	0
		SQSDNFEYVSFK	[2] Deamidation Q	44.8199	1450.65	7.3884	37.3499	22.9137	73.4628	22.79	44.9199
		RFYL		45.2138	579.317	0	4.70866	4.2483	10.6589	7.01436	4.26476
		NNNPFSFLV	[3] Deamidation N	64.974	1033.48	0	0.270089	2.53586	3.35503	4.92386	1.76544
P01070	Trypsin inhibitor A	NKPLVVQFQK		27.8802	1199.7	9.5337	14307.1	16168	14318.1	15911.2	16736.7
		CPLTVVQSR	[1] Carbamidomethyl C	25.9636	1058.54	9.678	7750.33	6948.03	7210.17	9000.64	9924
		CPLTVVQSR	[1] Carbamidomethyl C	26.0318	1058.57	9.678	1522.28	1440.94	2441.95	1094.22	1545.31
		GIGTIISSPYR		40.4899	1162.64	10.1007	11054.7	11045.9	12847.7	12328.6	10734.1
		VSDDEFNNYK		25.5696	1229.53	9.2617	6375.77	5857.65	6693.58	6218.66	8026.23
		VSDDEFNNYK		26.6813	1229.53	9.401	5294.89	6485.86	7440.88	6942.69	7547.52
		LVVSK		15.2851	544.359	8.5257	7.05152	3.63519	4.48944	4.94456	9.66636
		LVVSK		15.3192	544.365	8.5257	2370.56	2045.56	2453.03	2015.45	2454.51
		FIAEGHPLSLK		34.3199	1210.67	9.5172	11040.8	11902.2	8274.52	12098.1	13029.3
		NELDK		11.8108	617.308	8.2352	1122.86	1518.86	1730.44	1723.09	1225.4
		AEGHPLSLK		34.3312	950.513	0	3373.89	3406.12	2461.99	3768.26	3993.21
		IGENKDAMDGWFR		42.1485	1537.7	9.4603	4823.6	4131.55	5246.64	4870.57	4698.8
		RLVVSK		14.9445	700.463	8.3798	1102.74	1048.76	1038.45	1102.48	1142.13
		LVFCPQQAEDDKCGDIGISIDHDDGTR	[4] Carbamidomethyl C|[13] Carbamidomethyl C	44.8199	3060.34	9.1254	11534.7	12785.2	13079.8	15504.9	14466.7
		NKPLV		27.8194	551.346	0	1644.99	2004.43	1768.73	1722.84	1847.76
		NKPLV		27.7245	534.322	0	193.768	292.276	228.704	161.055	192.74
		CPLTVVQSR	[1] Carbamidomethyl C|[7] Deamidation Q	29.6751	1059.54	6.878	1703.83	819.828	1651.79	1822.38	1894.69
		QFQK		27.7585	549.292	0	1339.05	1662.92	1511.47	1396.97	1626.89
		VVSK		15.2851	431.276	0	731.771	655.061	608.95	695.916	755.432
		NKPL		27.7925	452.28	0	910.224	1055.55	939.942	976.616	1046.63
		VSK		15.2851	332.206	0	405.312	350.845	335.515	435.171	453.245
		VSK		15.2851	314.19	0	25.8479	23.0532	24.9646	27.8101	30.9714
		FQK		27.7245	421.24	0	1188.74	1205.55	1223.94	1350.33	1413.5
		DAMDGWFR		47.7627	996.42	8.1393	1717.31	1408.75	1782.41	1619.49	1349.41
		DAMDGWFR		50.3626	996.422	9.1407	1137.47	1088.65	1387.25	1342.8	1161.82
		NELDKGIGTIISSPYR		48.361	1761.92	9.0615	2409.72	2330.84	2939.77	2719.8	2271.54
		IAEGHPLSLK		33.835	1063.6	0	15.2429	14.5236	6.01553	13.4539	17.6852
		IAEGHPLSLK		34.3312	1063.6	0	987.424	991.08	703.394	1071	1152.4
		VSDDEFNNYK	[7] Deamidation N	28.4955	1230.53	8.2823	803.705	496.578	845.226	850.367	826.224
		LVFCPQQAEDDK	[4] Carbamidomethyl C	33.1148	1448.67	8.886	1258.57	1317.55	362.193	1076.2	1238.58
		LVFCPQQAEDDK	[4] Carbamidomethyl C	33.9541	1448.67	8.8394	884.991	905.829	529.103	969.094	971.09
		LDK		11.8108	374.214	0	187.398	180.144	213.465	218.122	232.861
		AAPTGNER		3.97003	814.403	7.5709	7.62361	8.71346	25.1367	42.3368	7.42552
		AAPTGNER		4.86105	814.381	7.6218	6.55291	5.81926	8.07653	8.85072	0.370229
		AAPTGNER		10.2192	814.4	7.6	345.77	577.75	617.267	570.833	445.676
		PLSLK		33.9371	556.372	0	359.767	433.091	240.488	348.037	384.994
		ISSPYR		39.8232	721.376	0	532.288	526.906	487.975	440.841	434.588
		CGDIGISIDHDDGTRR	[1] Carbamidomethyl C	27.2283	1785.81	8.317	435.47	342.657	462.508	466.463	477.897
		GIGTI		39.8914	423.207	0	177.719	182.71	173.316	179.697	175.615
		GIGTI		40.3878	441.258	0	110.199	107.208	119.369	125.287	105.929
		DGWFR		47.7627	679.32	0	509.072	459.701	540.25	530.727	417.185
		DGWFR		50.4136	679.321	0	127.406	122.79	175.493	149.259	108.376
		PYR		40.3878	434.231	0	96.4873	92.4959	108.556	97.0213	93.7696
		PYR		48.191	434.213	0	19.3436	16.6911	25.1809	20.6013	19.092
		RLVVS		14.9785	554.335	0	44.7164	44.6679	39.548	29.4066	38.6269
		GIGT		40.4559	328.178	0	35.8675	33.182	37.4003	36.7353	31.859
		GIGTIIS		40.3878	641.374	0	46.0364	33.4039	56.1224	37.6136	24.2293
		RLVV		14.9445	467.329	0	14.8653	20.9754	14.5648	10.8515	16.9317
		NELDKGIGTI		48.361	1040.54	0	72.9223	78.6729	109.465	85.1425	51.1998
		DAMDGWFR	[C-term] Dehydrated	47.7627	978.426	0	58.6726	56.6547	62.7389	64.2476	52.2645
		DAMDGWFR	[C-term] Dehydrated	50.2775	978.411	0	39.0359	39.9949	46.4217	47.594	35.7055
		DAMD		50.3115	432.129	0	28.5358	28.98	32.4598	36.6357	29.0695
		RLVVSK	[C-term] Dehydrated	14.9445	682.436	0	21.1763	17.4582	12.8838	15.0718	22.6455
		GWFR		47.899	564.291	0	126.082	112.182	152.872	131.949	110.399
		NKP		27.7245	339.192	0	50.3149	45.8143	46.089	51.1886	59.4333
		PLVVQFQK		27.6564	940.509	0	23.864	19.9786	22.518	19.2399	25.4992
		FIA		33.835	331.189	0	16.7252	16.5114	5.86536	16.1305	19.5222
		MDGWFR		42.1485	810.356	0	13.7653	13.0944	14.3968	15.0447	13.6645
		IGENKDAM		42.2362	858.396	0	10.1395	17.5167	16.1389	18.1785	16.9748
		IISSPYR		40.4559	834.436	0	75.6984	63.1578	96.419	63.3918	44.0702
		PTGNER		3.93602	672.32	0	9.55873	1.44354	9.07019	16.9914	9.46459
		WFR		50.2434	507.258	0	8.44577	6.89743	13.5339	9.38703	3.9039
		CGDIGISIDHDDGTR	[1] Carbamidomethyl C	47.3006	1629.69	7.3673	20.5489	15.016	7.7425	12.5399	13.4744
Q04672	Sucrose-binding protein	GHLQ		25.5696	435.227	0	3476.96	3624.96	3944.17	3741.11	4303.38
		LENVFDQQNEGSIFRISR		43.8953	2151.06	6.3869	8125.05	7836.7	11065.6	9305.81	8971.11
		ITLEPGDMIHIPAGTPLYIVNRDENDK		57.9701	3020.43	5.9838	23997.7	27831.5	29242.1	36912.6	30566
		DNIVSSLDNVAK		42.1924	1273.66	8.2141	1680.67	1145.31	1687.83	1289.67	1335.57
		DNIVSSLDNVAK		43.6373	1273.65	8.4048	682.797	662.335	891.318	877.78	785.112
		DNIVSSLDNVAK		43.7591	1273.66	8.4048	222.141	128.271	384.112	155.692	151.623
		AVLGLVSESETEK		37.0166	1360.72	8.7415	1847.15	1723.16	1114.18	1562.09	1723.8
		AVLGLVSESETEK		37.7168	1360.71	8.3587	818.488	782.815	382.118	874.747	830.68
		AVLGLVSESETEK		37.7168	1360.72	8.3587	80.0848	28.6504	41.8391	22.8348	23.4087
		LLQGIENFR		41.5162	1088.6	8.1578	1661.43	1285.78	1542.65	1401.39	1471.75
		LLQGIENFR		42.2703	1088.6	7.2368	1527.71	1249.13	1925.94	1661.1	1415.69
		AHTFVSPR		18.6908	913.478	7.8724	1541.71	1905.23	1548.54	1620.03	1825.95
		ESFFFPFELPR		74.4051	1414.7	8.7877	1025.07	1001.88	1573.52	1217.3	1070.54
		ESFFFPFELPR		76.2884	1414.69	8.2166	1072.16	1092.82	1085.34	1268.92	1224.78
		ESFFFPFELPR		76.2884	1414.71	8.2166	28.874	10.0311	80.2304	42.8651	11.5158
		LTEVGPDDDEKSWLQR		38.0259	1886.89	7.7316	2918.37	2937.35	826.053	2777.23	2891.91
		LAILEAR		32.6868	784.486	8.0323	586.635	772.815	380.335	552.42	626.107
		LAILEAR		33.4409	784.485	7.8522	519.809	567.233	256.217	594.795	546.297
		RPTISNGYGR	[6] Deamidation N	18.7078	1120.56	6.902	28.8138	44.2223	52.6429	29.6594	35.163
		RPTISNGYGR	[6] Deamidation N	18.6908	1120.51	6.902	865.018	1024.83	554.739	605.091	1005.62
		FTFAGK		25.7908	669.348	7.8443	889.913	784.294	964.2	827.144	1025.36
		SPR		18.6908	358.208	0	417.116	476.582	378.383	460.588	490.076
		IALVIDGR		35.9731	855.519	8.1649	880.52	790.766	698.728	799.526	861.59
		IALVIDGR		36.6735	855.516	8.1625	551.349	486.512	392.143	572.986	482.649
		GHLQISCPHMSSR	[7] Carbamidomethyl C	24.3119	1508.71	8.123	643.39	734.438	811.677	759.047	847.359
		GHLQISCPHMSSR	[7] Carbamidomethyl C	24.3728	1508.71	8.123	441.553	569.706	616.213	456.184	562.919
		EREEEQQEQHEEQDENPYIFEEDKDFETR		37.9749	3754.54	7.3124	1492.24	1475.95	153.538	1552.99	1431.38
		EREEEQQEQHEEQDENPYIFEEDKDFETR		39.8573	3754.57	7.0357	535.044	453.415	202.625	436.613	453.223
		LEAR		32.6868	487.279	0	161.562	218.526	100.986	158.753	170.003
		LEAR		33.475	487.278	0	122.209	141.049	59.5361	141.425	140.949
		ALAPTK		13.8303	599.346	6.5127	144.527	193.991	145.184	146.442	125.668
		FAGK		25.7738	421.235	0	149.26	141.213	151.349	146.226	173.635
		LTEVGPDDDEK		20.4373	1216.56	7.4459	223.017	322.626	281.392	350.539	277.164
		ETEVEEEDPELVTCK	[14] Carbamidomethyl C	31.9521	1805.79	7.4394	340.317	279.468	70.6186	220.289	305.22
		ETEVEEEDPELVTCK	[14] Carbamidomethyl C	33.0127	1805.79	7.6675	411.01	428.979	112.438	395.006	377.877
		ALAPTKK		12.1202	727.461	6.712	78.7129	50.506	79.1026	131.902	94.103
		SMSTIHYNSHATK		17.511	1475.68	7.0629	349.222	441.314	304.983	385.666	383.35
		AILEAR		33.475	671.367	0	231.119	250.907	92.648	240.352	244.729
		CKETEVEEEDPELVTCK	[1] Carbamidomethyl C|[16] Carbamidomethyl C	31.6941	2094.02	5.8382	307.456	301.543	68.1666	354.378	315.798
		EAR		32.6868	374.198	0	40.6557	52.074	22.2608	42.3799	43.8199
		AHTF		18.6908	438.21	0	50.6323	63.0191	57.9097	51.2594	62.3966
		LVIDGR		35.9731	671.395	0	127.462	112.119	83.1793	94.4855	109.258
		ITLEPGDMIHIPAGTPLYIVNR		65.8302	2419.28	6.8683	66.9834	80.6995	70.0897	112.608	84.8741
		ITLEPGDMIHIPAGTPLYIVNR		65.8302	2419.27	6.8683	5.01794	3.15881	3.05139	11.4767	1.58437
		ESFFFPFELPREER		66.6868	1828.87	7.7169	118.174	131.396	112.734	150.478	111.971
		SSWWPFGGESKPQFNIFSK		71.9231	2228.06	6.8679	342.563	381.261	551.415	470.038	342.987
		SSWWPFGGESKPQFNIFSK		77.145	2228.06	6.5328	613.124	660.341	590.347	732.953	746.703
		DNIV		42.2362	441.216	0	65.167	60.2843	71.2228	71.6076	62.378
		ALVIDGR		35.9901	742.401	0	122.524	88.8655	92.5435	77.5254	90.4963
		AHTFV		18.6567	555.278	0	43.7495	57.9114	58.0954	47.1256	53.4046
		QGIENFR		41.346	862.428	0	37.7954	33.0514	26.0564	33.9121	37.5426
		CPHMSSR	[1] Carbamidomethyl C	24.251	873.382	0	72.798	83.7926	83.8596	65.3918	95.1507
		LFLAMLHIPVSVSTPGKFEEFFAPGGR		74.9891	2946.53	7.0592	298.459	263.914	375.178	309.269	269.571
		SSLDNVAK		42.1485	832.425	0	51.0163	18.9305	50.4834	22.1564	18.6289
		EREEEQQEQHEEQDENPYIFEEDK		31.5921	3106.18	6.169	132.659	99.8652	22.6196	110.768	129.997
		EREEEQQEQHEEQDENPYIFEEDK		32.3462	3106.18	6.3523	72.5241	95.6949	33.9849	94.645	89.2713
		EREEEQQEQHEEQDENPYIFEEDK		32.3803	3106.17	6.3523	14.8312	41.278	23.3417	47.1656	40.3368
		EEEQQEQHEEQDENPYIFEEDKDFETR		40.0787	3469.45	6.9987	104.589	90.1199	142.139	61.9066	55.338
		DPESVLSAFSWNVLQAALQTPK		93.3556	2400.24	7.0193	81.0451	62.1174	123.764	42.8853	62.434
		DPESVLSAFSWNVLQAALQTPK		94.2265	2400.24	6.4233	16.9814	46.3139	78.7669	38.5022	55.4766
		HQCQQQQQYTEGDKR	[3] Carbamidomethyl C	15.509	1932.79	5.67	8.48063	5.77078	12.5877	5.82209	13.7357
		HQCQQQQQYTEGDK	[3] Carbamidomethyl C	10.8178	1776.75	6.1268	1.01427	8.68455	4.81501	0	0.659365
P04347	Glycinin G5	ISTLNSLTLPALR		56.1981	1397.83	9.8648	3204.73	3793.25	4831.05	5027.98	4184.36
		ISTLNSLTLPALR		56.7454	1397.83	8.9588	2526.37	2830.78	3727.92	4364.16	3446.59
		GAIGFAFPGCPETFEKPQQQSSR	[10] Carbamidomethyl C	50.7396	2538.2	9.3025	21785.7	22256.8	22479.5	28397.4	22732.1
		ADFYNPK		23.3533	853.402	9.2196	4073.04	4328.32	5438.38	3989.18	5057.23
		VFYLAGNPDIEHPETMQQQQQQK		43.0162	2728.28	9.0522	8349.65	8205.12	11966.9	11395.6	9170.31
		LRSPDDER		13.8984	986.475	7.9161	1571.71	1535.18	1306.73	1664.46	1834.17
		HFLAQSFNTNEDTAEK		31.0504	1850.84	9.3181	16565.4	18592.3	11606.8	16347.4	16914.3
		LHENIARPSR		16.6122	1191.64	8.6427	2561.76	1801.39	2630.32	3477.52	3118.15
		VESEGGLIETWNSQHPELQCAGVTVSK	[20] Carbamidomethyl C	50.2434	2954.4	9.2129	10066.7	10282.2	10705.5	12939	10126.2
		FNECQLNNLNALEPDHR	[4] Carbamidomethyl C	43.3309	2082.95	9.2751	4179.51	3785.36	4299.51	4447.25	4342.36
		FNECQLNNLNALEPDHR	[4] Carbamidomethyl C	44.0314	2082.95	8.2431	3201.11	3275.57	4883.67	4420.12	3675.75
		SQQQLQDSHQK		11.9781	1325.63	9.0436	1257.48	860.497	1623.16	2114.3	1510.04
		SQQQLQDSHQK		4.55433	1325.63	7.291	49.4927	19.9645	8.07799	52.7769	37.1333
		FYNPK		23.3533	667.338	0	1728.57	1908	2242.64	1472.57	2191.84
		YNPK		23.3264	520.27	0	934.486	947.896	1181.53	965.888	1210.96
		DVFR		17.6641	535.282	8.0471	624.333	935.173	798.153	730.531	738.526
		DFYNPK		23.3533	782.371	0	1068.44	1204.66	1565.4	842.553	1299.07
		YQGNSGPLVNP		30.3271	1144.56	7.7318	420.332	591.79	635.355	377.962	465.643
		YQGNSGPLVNP		31.3877	1144.57	7.9864	285.783	280.162	134.654	299.082	307.851
		YQGNSGPLVNP		31.4217	1144.56	7.9864	1081.52	1379.19	743.03	699.972	773.205
		NGSHLPSYLPYPQMIIVVQGK	[1] Deamidation N	64.3586	2341.21	7.8176	1621.28	1835.7	1738.14	2552.99	1860.44
		NGSHLPSYLPYPQMIIVVQGK	[1] Deamidation N	65.4022	2341.21	8.273	2997.08	3391.07	3003.57	4548.02	3852.71
		FNECQLNNLNALEPDHRVESEGGLIETWNSQHPELQCAGVTVSK	[4] Carbamidomethyl C|[37] Carbamidomethyl C	57.5307	5019.25	8.269	1294.65	1607.77	1638.34	2282.55	1682.74
		FNECQLNNLNALEPDHRVESEGGLIETWNSQHPELQCAGVTVSK	[4] Carbamidomethyl C|[37] Carbamidomethyl C	57.5307	5019.27	8.269	1292.72	1545.95	1496.34	2200.88	1703.27
		VFYLAGNPDIEHPETMQQQQQQK	[16] Oxidation M	38.5221	2744.27	7.6746	1026.14	1055.98	189.586	769.078	952.929
		VFYLAGNPDIEHPETMQQQQQQK	[16] Oxidation M	39.0351	2744.28	6.7965	1013.93	1202.48	215.22	1118.66	940.5
		FNECQLNNLNALEPDHR	[4] Carbamidomethyl C|[5] Deamidation Q	41.6522	2083.94	7.3433	823.145	684.88	693.371	752.192	799.216
		FNECQLNNLNALEPDHR	[4] Carbamidomethyl C|[5] Deamidation Q	45.7099	2083.93	7.5243	554.58	580.251	574.2	728.72	745.683
		FNECQLNNLNALEPDHR	[4] Carbamidomethyl C|[5] Deamidation Q	39.6334	2083.94	8.0182	369.98	383.997	70.1237	299.997	301.851
		FNECQLNNLNALEPDHR	[4] Carbamidomethyl C|[5] Deamidation Q	45.6562	2083.95	7.5243	506.578	594.036	597.845	639.629	581.619
		ADFYNPK	[C-term] Dehydrated	23.3802	835.389	0	248.196	217.62	226.431	220.778	316.157
		FNECQLNNLNALEPDHR	[2] Deamidation N|[4] Carbamidomethyl C	46.4784	2083.93	6.9483	452.45	616.549	444.941	595.321	521.27
		THHNAVSSYIK		21.6849	1255.63	8.1435	1448.76	1490.38	1515.51	1447.16	1713.34
		FNECQLNNLNALEPDHRVESEGGLIETWNSQHPELQCAGVTVSK	[4] Carbamidomethyl C|[29] Deamidation N|[37] Carbamidomethyl C	59.2433	5020.29	6.8203	3408.53	3972.74	4071.76	5127.48	4243.98
		NPK		23.3802	357.203	0	155.716	141.251	159.435	143.828	185.884
		HEDDEDEDEEEDQPRPDHPPQRPSRPEQQEPR		20.4628	3917.63	7.8618	1795.49	1725.22	813.919	1299.94	2468.21
		VESEGGLIETWNSQHPELQCAGVTVSK	[12] Deamidation N|[20] Carbamidomethyl C	49.5575	2955.38	7.1171	585.442	517.292	595.004	627.668	514.541
		VVNCQGNAVFDGELR	[4] Carbamidomethyl C	37.0847	1676.79	7.926	719.82	632.116	404.476	641.282	636.662
		KQIVTVEGGLSVISPK		46.3763	1653.95	8.0318	2121.5	2223.61	2347.3	2748.01	2129.24
		KQIVTVEGGLSVISPK		115.005	1653.96	9.0454	118.377	212.863	154.027	194.074	205.936
		QIVTVEGGLSVISPK	[N-term] Gln->pyro-Glu	62.0303	1508.84	8.6485	428.632	440.162	582.356	733.405	472.538
		QIVTVEGGLSVISPK	[N-term] Gln->pyro-Glu	62.0303	1508.85	8.6485	55.5045	24.0397	106.657	63.0532	18.2271
		QIVTVEGGLSVISPK	[N-term] Gln->pyro-Glu	67.5432	1508.85	8.4862	1646.37	1808.66	2063.26	2623.16	1947.75
		QIVTVEGGLSVISPK	[N-term] Gln->pyro-Glu	68.0396	1508.86	8.4862	31.5629	10.9165	58.4604	32.7875	12.4503
		TLNRNGSHLPSYLPYPQMIIVVQGK	[3] Deamidation N	59.9097	2825.47	7.939	924.452	1058.98	1094	1482.08	1021.15
		WQEQEDEDEDEDEEYGRTPSYPPR	[N-term] Carbamyl N-TERM|[2] Deamidation Q	37.0336	3042.16	6.5548	5099.69	4332.15	2175.59	3891.29	4290.9
		LHE		16.6036	379.189	0	74.193	48.8219	61.0576	87.7057	83.054
		SPDDER		8.66177	717.301	7.72	113.351	165.183	157.354	196.051	124.419
		QIVTVEGGLSVISPK		50.4477	1525.88	9.5863	262.898	95.8457	424.232	141.229	82.0487
		SPK		114.937	330.194	0	13.6033	28.7912	21.4071	28.4307	30.2606
		RPSHGK		4.0577	680.368	7.2443	73.1044	27.0067	32.1634	83.7195	61.1973
		SPDDERK		8.33562	845.378	7.536	50.9465	74.7024	83.8451	116.058	52.0068
		GAIGFAFPGCPETFEKPQQQSSRR	[10] Carbamidomethyl C	46.8385	2694.29	7.6721	131.633	166.909	99.9748	143.698	132.657
		QFGLSAQYVVLYR		56.1301	1542.81	6.8244	47.501	50.2688	78.1595	72.8116	55.2055
		LRSPD		13.8984	550.289	0	7.00197	10.8783	9.65688	6.89383	4.0142
		DTAEK		30.9937	562.271	0	68.1102	84.5594	39.7757	69.5507	70.9625
		PALR		56.2322	455.29	0	8.16722	18.4752	27.1487	27.373	14.3157
		PALR		56.7624	455.289	0	4.70618	13.9748	20.9334	23.7432	14.0232
		NTNEDTAEK		31.0617	1020.46	0	47.0265	80.5247	50.5533	31.8715	32.5658
		HFLAQSFNTNEDTAEK	[N-term] Carbamyl N-TERM	22.2663	1893.83	6.915	63.3295	22.7562	73.5923	50.787	76.2595
		QQEEEGGSVLSGFSK		35.4939	1580.76	7.0259	26.0359	25.6359	17.8204	16.927	18.0525
		KQIVTVEGGLSVI		114.971	1323.78	0	3.07105	18.6093	8.08862	10.5015	10.9921
I1L957	Late embryogenesis abundant protein LEA	AGEYTDYASQK		21.5487	1231.54	8.2043	2223.83	2756.6	2216.1	2094.8	2605.56
		AGEYTDYASQK		19.9412	1231.56	7.6828	175.312	489.012	250.28	47.724	236.422
		AGEYTDYASQK		20.4033	1231.54	7.6828	921.554	1001.19	441.468	490.56	1214.79
		VEESRPGAIAETLK		28.1185	1498.79	6.7433	3714.34	4360.74	3762.37	3690.54	4248.5
		DYAAEK		18.9147	695.347	7.1937	1423.09	2033.65	1887.14	1501.49	1540.15
		DYAAEK		12.5652	695.312	7.1937	53.9468	30.4446	18.2421	59.0939	67.0753
		LGELK		17.528	558.341	6.4341	668.244	875.773	854.62	889.475	720.218
		VGEYADYGSQK		21.7189	1215.55	7.6071	1670.03	1805.44	1672.23	1398.19	1921.88
		VGEYADYGSQK		20.7775	1215.55	7.2828	75.3772	201.743	77.501	10.9126	69.523
		AADQIAGQTFNDVGRFDEEEGVVNVER		51.834	2964.37	7.2299	1605.17	1535.97	1902.56	2064.59	1480.91
		EVIHDVDIQPDDAAAAR		33.475	1833.87	7.6812	1815.64	1755.09	698.428	1771.54	1956.93
		EVIHDVDIQPDDAAAAR		33.475	1833.89	7.6812	994.256	932.427	245.114	718.025	813.414
		EVIHDVDIQPDDAAAAR		33.9031	1833.89	7.6071	942.006	943.703	516.072	929.296	1055.65
		VAAKELEQLNR		23.4597	1269.64	5.2561	3983.62	4585.6	4948.02	4047.26	4724.62
		VSETAEATANK		14.1392	1119.55	7.8766	524.142	537.456	656.41	678.414	468.855
		AVGYLSGK		22.0958	793.433	7.3344	722.148	879.576	913.227	514.554	719.796
		AVGYLSGK		22.0958	793.427	7.3344	301.555	246.401	275.399	381.153	415.038
		ELEQLNR		21.1885	900.471	6.8274	1117.7	1501.09	1193.14	1006.69	1403.4
		ELEQLNR		23.7377	900.488	6.3882	622.078	733.216	1294	828.122	852.443
		ELEQLNR		24.9032	900.469	6.3882	364.367	739.895	393.477	198.202	489.77
		GGEYKDYAAEK		23.7207	1229.55	6.1594	541.623	566.159	804.282	698.19	742.97
		GYLSGK		22.0958	623.331	0	533.287	604.959	652.015	458.976	593.638
		LGELKDSAADAAK		21.5657	1287.67	6.9227	369.896	444.947	313.335	275.693	393.004
		EPSTTTNSYSTR		16.1074	1342.63	6.5852	803.515	857.524	600.164	806.27	976.215
		GVIGSMFK		38.5901	837.447	6.6775	545.932	612.404	253.047	442.683	471.288
		GVIGSMFK		39.0862	837.438	6.897	918.23	1007.23	552.511	781.868	778.529
		AVQDTYENAK		17.7322	1137.54	7.408	533.727	816.097	689.794	694.082	664.497
		AEAAAK	[N-term] Carbamyl N-TERM	13.8984	602.293	6.3213	211.915	229.929	235.481	267.971	194.884
		DYTAEK		12.8717	725.33	6.9193	211.915	259.872	180.974	241.953	221.646
		VSETAEATANKAAEMK		34.8956	1649.79	5.7327	436.731	520.971	324.672	423.759	441.327
		DTTLGK		12.8206	633.318	7.1236	727.762	680.587	623.042	770.4	760.343
		AADQIAGQTFNDVGRFDEEEGVVNVER	[24] Deamidation N	49.2174	2965.36	6.4912	321.908	324.007	501.165	419.114	357.908
		AADQIAGQTFNDVGR		34.9467	1561.75	6.9125	324.275	392.834	257.955	302.712	255.296
		DSAADAAK		15.577	747.357	6.2175	321.619	268.652	360.46	325.045	251.559
		TAETAEAAK		10.9736	890.422	6.5727	156.661	312.589	228.801	107.922	189.802
		DFSVGVADQHQQEEHQLDQQKR		28.1185	2621.22	6.7902	683.454	652.161	561.187	629.637	734.035
		GSMFK		38.5731	568.28	0	240.358	262.465	57.1738	211.716	238.496
		GSMFK		39.0692	568.284	0	169.006	194.796	69.965	151.936	148.647
		PDDAAAAR		33.509	785.394	0	172.868	218.176	104.737	157.626	202.137
		FDEEEGVVNVER		33.5771	1420.65	6.7588	287.113	323.629	98.36	307.563	317.703
		IGSMFK		38.5731	681.352	0	35.3421	34.212	10.8758	35.1728	37.6008
		IGSMFK		39.1033	681.352	0	23.0561	27.5414	8.03783	31.3792	25.1751
		AADQIAGQTFNDVGRFDEEEGVVNVER	[8] Deamidation Q	49.6792	2965.36	5.9611	247.031	228.931	205.297	262.141	208.602
		DNAKENVSGADEGAR		14.4654	1531.69	6.2474	120.269	53.579	125.479	137.796	130.075
		EKAGEYTDYASQK		14.8908	1488.69	6.7183	171.655	118.1	111.352	131.725	208.397
		SPGIYNSATADNK		21.77	1336.64	7.3015	90.4901	133.039	163.959	35.0968	62.0753
		QKTAQAK	[N-term] Gln->pyro-Glu	12.2053	756.378	5.4265	18.4367	17.1717	13.6235	27.1133	19.3118
		NKAAEVK	[1] Deamidation N	39.4633	759.404	6.2429	81.4624	84.9808	31.0195	90.2586	87.3239
		AAEMK		9.72267	548.273	6.8921	52.6592	49.1775	86.8053	82.2629	74.2872
		RAVGYLSGK		19.0169	949.533	6.712	26.3305	75.5437	72.4877	15.7343	28.9965
		EVIHDVDIQPDDAAAAR	[N-term] Ammonia-loss	33.475	1816.86	0	18.1935	11.6872	0	6.50671	11.4637
		EVIHDVDIQPDDAAAAREVR		41.346	2218.03	5.8713	79.5008	38.475	79.4041	39.379	42.4336
		GSHESAGGR		12.1712	856.388	0	6.82513	1.41815	2.91977	11.9156	10.7266
		AADQIAGQTFNDVGRFDEEEGVVNVER	[4] Deamidation Q	45.1261	2965.33	6.4046	13.2053	15.5957	19.3354	19.3816	10.8636
Q39873	Lea protein	LGGQHR	[4] Deamidation Q	23.3533	667.338	6.0936	1728.57	1908	2242.64	1472.57	2191.84
		EAAESWTEWAK		42.0464	1306.61	6.9882	637.388	464.249	700.457	560.381	496.575
		SKEASDHANDMAR		16.6036	1430.61	4.987	898.394	623.345	1046.09	1351.26	1057.59
		DYVGDAAQK		22.6262	965.455	5.9492	772.208	917.595	1078.6	458.218	961.336
		TKDYASDATDAAK		18.3915	1355.62	7.3415	343.309	405.607	263.248	353.317	379.979
		TKDYASDTAQR		14.02	1254.57	5.433	125.79	133.515	127.159	174.565	139.703
		LTEGLGFK		31.4047	863.479	6.6933	328.904	350.826	142.872	281.818	315.757
		LTEGLGFK		32.0202	863.478	6.9501	295.114	302.639	97.4849	264.188	246.696
		DYASDATDAAK		22.8574	1126.5	6.8567	296.413	166.274	367.569	242.049	338.336
		GYVGDAAQK		15.8154	907.44	6.3421	317.073	393.76	347.083	299.198	366.481
		TKEYVGDAAQK		14.8908	1208.58	6.6271	148.92	137.22	156.076	155.09	163.247
		TMDYATDAAQK		21.7019	1213.54	5.654	211.236	245.681	213.128	168.588	236.038
		TMDYATDAAQK		23.8765	1213.54	5.2624	134.956	207.718	186.692	123.775	172.258
		DYAGDAAQKSK		13.0616	1152.54	6.0176	262.479	243.23	138.899	289.664	256.901
		DYAGDAAQKSK		13.0616	1152.55	6.0176	10.5093	20.572	7.5824	9.54159	9.28748
		TKDYASDAAQR		14.8398	1224.53	6.3381	196.891	171.161	339.383	293.03	182.965
		LQDIASEAGQYSTEK		32.3462	1638.78	6.2695	422.659	487.952	189.387	387.566	454.671
		LQDIASEAGQYSTEK		33.3729	1638.78	6.2886	404.574	430.484	118.327	419.991	424.221
		DYAGDAAQK		14.2414	937.428	6.664	374.578	312.01	403.055	424.081	350.823
		EASEYASDAAQR		18.2966	1296.57	5.2348	127.55	144.682	91.595	128.799	132.969
		EASEYASDAAQR		18.2966	1296.57	5.2348	7.2007	10.811	22.4998	1.66567	3.5129
		ASDIAK		10.7838	603.325	6.9704	128.311	221.687	226.648	104.872	164.461
		EYAGDVAQNAK		18.7248	1164.55	6.0142	126.945	162.608	158.39	123.717	149.657
		GAAQK		23.7548	473.255	0	420.302	514.412	538.871	472.73	571.61
		TKDYAAQK		11.6064	923.47	5.9659	43.1551	48.8387	60.4821	56.8931	57.2613
		EYVGDAAQK		15.8154	979.474	5.7989	40.4189	99.0091	85.6359	59.1442	47.4217
		SKEYAGDVAQNAK		16.4334	1379.66	5.3105	87.8749	67.5883	91.8934	129.504	114.28
		TKDYASGAAQK		13.0275	1138.54	6.6321	94.118	89.7315	33.048	100.82	111.407
		EKLQDIASEAGQYSTEK		37.4957	1895.9	5.6015	281.89	185.171	161.193	218.685	205.865
		TKDYAGDTAQK		12.9057	1196.56	6.0319	101.674	87.2608	40.7294	93.0705	93.4648
		EASDYASETAQK	[N-term] Carbamyl N-TERM	42.4064	1341.58	5.9003	193.685	139.938	205.955	171.253	157.506
		DYASDTAQR		15.543	1025.46	6.636	34.0546	59.1702	99.9653	36.6434	65.0698
		EYAGDATK		12.8134	853.4	5.1309	134.975	146.369	114.794	186.959	201.232
		DYASGGAQK		11.8448	895.409	5.5717	22.7637	44.7775	49.5505	52.3569	24.7544
		EASDHANDMAR	[7] Deamidation N	11.6405	1216.5	5.5883	10.6901	16.7553	19.581	16.3368	13.3782
		VSDYAGDAAQK		16.6036	1123.53	5.7036	9.01526	15.4807	44.9487	16.0151	12.0193
		TEGLGFK		31.3877	732.388	0	5.00073	4.27346	0.640488	4.53232	6.21823
		TEGLGFK		31.986	750.386	0	70.3722	64.0351	15.2429	40.6374	43.2111
		SKEASDYASETAQK		13.4559	1513.68	5.4199	84.1717	43.553	29.3035	36.7808	74.7652
		AMETGKDGKEAAESWTEWAK		40.3197	2224.02	5.7205	11.5173	10.2211	16.3019	8.87813	10.7334
		EEGHDFQEAK		9.26032	1188.51	5.2772	13.4774	37.682	12.4478	15.0516	10.3966
Q39801	51 kDa seed maturation protein	TKDYATDAAQK		20.4713	1210.56	6.4161	4132.48	5484.83	3926.43	4038.28	5169.38
		LGGQHR	[4] Deamidation Q	23.3533	667.338	6.0936	1728.57	1908	2242.64	1472.57	2191.84
		SKEASDYASETAK		13.5466	1385.59	5.2408	838.382	622.867	720.571	909.841	870.068
		TKDYASDATDAAK		18.3915	1355.62	7.3415	343.309	405.607	263.248	353.317	379.979
		EKLSEGLGFK		30.5315	1106.59	5.6863	726.012	659.384	699.711	759.962	773.804
		TKDYASDTAQR		14.02	1254.57	5.433	125.79	133.515	127.159	174.565	139.703
		LSEGLGFK		31.0277	849.466	6.8366	331.661	440.721	310.055	378.115	360.257
		DYASDATDAAK		22.8574	1126.5	6.8567	296.413	166.274	367.569	242.049	338.336
		GAAEYASDAAQR		20.5223	1208.55	6.6779	184.116	249.894	196.152	202.883	265.429
		GYVGDAAQK		15.8154	907.44	6.3421	317.073	393.76	347.083	299.198	366.481
		VSDYATDTAQK		16.9297	1197.56	5.1917	224.463	211.182	277.001	295.867	257.221
		VSDYATDTAQK		17.1339	1197.57	5.1917	14.6532	21.9611	15.4326	22.1286	20.1263
		TKEYVGDAAQK		14.8908	1208.58	6.6271	148.92	137.22	156.076	155.09	163.247
		SKDYAGDAAQK		13.0616	1152.54	6.2554	262.479	243.23	138.899	289.664	256.901
		DYAGDAAQKSK		13.0616	1152.55	6.0176	10.5093	20.572	7.5824	9.54159	9.28748
		LQDIASEAGQYSAEK		33.6111	1608.77	6.481	340.555	362.817	144.706	352.054	358.818
		DYASDAVQK		19.3573	995.459	6.3393	139.738	185.036	154.902	152.247	165.885
		DYASDAVQK		19.3573	995.476	6.3393	133.082	475.163	244.053	85.9622	166.168
		DYAGDAAQK		14.2414	937.428	6.664	374.578	312.01	403.055	424.081	350.823
		EGQEAAESWTEWAK		44.4597	1620.72	5.6501	220.964	210.037	287.545	254.281	264.562
		EGQEAAESWTEWAK		46.3422	1620.71	5.0949	148.42	206.308	159.913	181.701	176.185
		ASDIAK		10.7838	603.325	6.9704	128.311	221.687	226.648	104.872	164.461
		GDAAQK		15.8154	588.295	0	88.2004	107.324	88.5175	99.7271	89.0812
		TKDYVGDAAQR		17.2361	1222.53	6.6942	135.689	145.543	141.243	145.65	153.562
		TKDYASEASDVAQNTK		25.6546	1726.8	6.1949	459.314	426.437	486.039	410.444	541.385
		SKGAAEYASDAAQR		19.1531	1423.67	6.542	142.502	213.067	136.234	104.376	174.588
		TKDYAAQK		11.6064	923.47	5.9659	43.1551	48.8387	60.4821	56.8931	57.2613
		EYVGDAAQK		15.8154	979.474	5.7989	40.4189	99.0091	85.6359	59.1442	47.4217
		EASDYASETAK		16.1414	1170.52	5.2251	53.6533	81.9108	63.0721	66.8373	65.2392
		EYAGDVALNAK		38.471	1149.5	5.1922	173.429	177.64	41.4204	170.619	168.523
		DYASDAAQK		13.4899	967.431	6.8247	84.5883	58.8865	67.5893	74.293	75.4872
		DYASDTAQR		15.543	1025.46	6.636	34.0546	59.1702	99.9653	36.6434	65.0698
		TKDYASDTAQTSKDYAGDAAQK		31.6941	2334.05	5.8086	206.826	180.172	66.8955	122	150.145
		EYAGDATK		12.8134	853.4	5.1309	134.975	146.369	114.794	186.959	201.232
		DYASGGAQK		11.8448	895.409	5.5717	22.7637	44.7775	49.5505	52.3569	24.7544
		DYASEASDVAQNTKDYAAQK		40.1638	2173.99	6.2119	249.516	206.177	342.423	162.855	156.333
		DYAGDAAQNVK		21.6338	1150.54	6.2139	21.811	42.0302	36.2291	6.5113	12.433
A0A0R0GMV1	Glycinin G1 (Fragment)	ISTLNSLTLPALR		56.1981	1397.83	9.8648	3204.73	3793.25	4831.05	5027.98	4184.36
		ISTLNSLTLPALR		56.7454	1397.83	8.9588	2526.37	2830.78	3727.92	4364.16	3446.59
		GAIGFAFPGCPETFEKPQQQSSR	[10] Carbamidomethyl C	50.7396	2538.2	9.3025	21785.7	22256.8	22479.5	28397.4	22732.1
		ADFYNPK		23.3533	853.402	9.2196	4073.04	4328.32	5438.38	3989.18	5057.23
		VFYLAGNPDIEHPETMQQQQQQK		43.0162	2728.28	9.0522	8349.65	8205.12	11966.9	11395.6	9170.31
		LRSPDDER		13.8984	986.475	7.9161	1571.71	1535.18	1306.73	1664.46	1834.17
		HFLAQSFNTNEDTAEK		31.0504	1850.84	9.3181	16565.4	18592.3	11606.8	16347.4	16914.3
		LHENIARPSR		16.6122	1191.64	8.6427	2561.76	1801.39	2630.32	3477.52	3118.15
		VESEGGLIETWNSQHPELQCAGVTVSK	[20] Carbamidomethyl C	50.2434	2954.4	9.2129	10066.7	10282.2	10705.5	12939	10126.2
		FNECQLNNLNALEPDHR	[4] Carbamidomethyl C	43.3309	2082.95	9.2751	4179.51	3785.36	4299.51	4447.25	4342.36
		FNECQLNNLNALEPDHR	[4] Carbamidomethyl C	44.0314	2082.95	8.2431	3201.11	3275.57	4883.67	4420.12	3675.75
		QGQHQQQEEEGGSVLSGFSK		30.8745	2159	8.8006	4049.21	4884.63	3711.33	3709.41	4211.8
		QGQHQQQEEEGGSVLSGFSK		31.3366	2158.99	8.4234	3954.22	4381.11	1713.52	4933.49	4515.7
		QGQHQQQEEEGGSVLSGFSK	[N-term] Gln->pyro-Glu	36.7954	2141.96	8.3274	3336.6	2763.18	1772.33	2619.6	3030.68
		QGQHQQQEEEGGSVLSGFSK	[N-term] Gln->pyro-Glu	37.4787	2141.96	7.6787	3296.98	2319.87	2027.73	2793.83	2681.05
		SQQQLQDSHQK		11.9781	1325.63	9.0436	1257.48	860.497	1623.16	2114.3	1510.04
		SQQQLQDSHQK		4.55433	1325.63	7.291	49.4927	19.9645	8.07799	52.7769	37.1333
		KQGQHQQQEEEGGSVLSGFSK		27.6223	2287.08	8.3903	3809.39	3300.2	3882.42	3818.98	4109.4
		DVFR		17.6641	535.282	8.0471	624.333	935.173	798.153	730.531	738.526
		NGLHLPSYSPYPQMIIVVQGK	[1] Deamidation N	64.3586	2341.21	8.5424	1621.28	1835.7	1738.14	2552.99	1860.44
		NGLHLPSYSPYPQMIIVVQGK	[1] Deamidation N	65.4022	2341.21	8.1228	2997.08	3391.07	3003.57	4548.02	3852.71
		FNECQLNNLNALEPDHRVESEGGLIETWNSQHPELQCAGVTVSK	[4] Carbamidomethyl C|[37] Carbamidomethyl C	57.5307	5019.25	8.269	1294.65	1607.77	1638.34	2282.55	1682.74
		FNECQLNNLNALEPDHRVESEGGLIETWNSQHPELQCAGVTVSK	[4] Carbamidomethyl C|[37] Carbamidomethyl C	57.5307	5019.27	8.269	1292.72	1545.95	1496.34	2200.88	1703.27
		VFYLAGNPDIEHPETMQQQQQQK	[16] Oxidation M	38.5221	2744.27	7.6746	1026.14	1055.98	189.586	769.078	952.929
		VFYLAGNPDIEHPETMQQQQQQK	[16] Oxidation M	39.0351	2744.28	6.7965	1013.93	1202.48	215.22	1118.66	940.5
		FNECQLNNLNALEPDHR	[4] Carbamidomethyl C|[5] Deamidation Q	41.6522	2083.94	7.3433	823.145	684.88	693.371	752.192	799.216
		FNECQLNNLNALEPDHR	[4] Carbamidomethyl C|[5] Deamidation Q	45.7099	2083.93	7.5243	554.58	580.251	574.2	728.72	745.683
		FNECQLNNLNALEPDHR	[4] Carbamidomethyl C|[5] Deamidation Q	39.6334	2083.94	8.0182	369.98	383.997	70.1237	299.997	301.851
		FNECQLNNLNALEPDHR	[4] Carbamidomethyl C|[5] Deamidation Q	45.6562	2083.95	7.5243	506.578	594.036	597.845	639.629	581.619
		FNECQLNNLNALEPDHR	[2] Deamidation N|[4] Carbamidomethyl C	46.4784	2083.93	6.9483	452.45	616.549	444.941	595.321	521.27
		THHNAVSSYIK		21.6849	1255.63	8.1435	1448.76	1490.38	1515.51	1447.16	1713.34
		FNECQLNNLNALEPDHRVESEGGLIETWNSQHPELQCAGVTVSK	[4] Carbamidomethyl C|[29] Deamidation N|[37] Carbamidomethyl C	59.2433	5020.29	6.8203	3408.53	3972.74	4071.76	5127.48	4243.98
		HEDDEDEDEEEDQPRPDHPPQRPSRPEQQEPR		20.4628	3917.63	7.8618	1795.49	1725.22	813.919	1299.94	2468.21
		VESEGGLIETWNSQHPELQCAGVTVSK	[12] Deamidation N|[20] Carbamidomethyl C	49.5575	2955.38	7.1171	585.442	517.292	595.004	627.668	514.541
		VVNCQGNAVFDGELR	[4] Carbamidomethyl C	37.0847	1676.79	7.926	719.82	632.116	404.476	641.282	636.662
		KQGQHQQQ		27.6564	962.478	0	179.86	157.761	185.752	200.437	226.39
		AIPSE		22.2322	515.249	6.6715	502.039	589.255	531.97	484.583	616.533
		NGLHLPSYSPYPQMIIVVQGK	[13] Deamidation Q	63.0229	2341.21	7.3379	533.424	646.791	802.441	1079.91	583.671
		KQIVTVEGGLSVISPK		46.3763	1653.95	8.0318	2121.5	2223.61	2347.3	2748.01	2129.24
		KQIVTVEGGLSVISPK		115.005	1653.96	9.0454	118.377	212.863	154.027	194.074	205.936
		QIVTVEGGLSVISPK	[N-term] Gln->pyro-Glu	62.0303	1508.84	8.6485	428.632	440.162	582.356	733.405	472.538
		QIVTVEGGLSVISPK	[N-term] Gln->pyro-Glu	62.0303	1508.85	8.6485	55.5045	24.0397	106.657	63.0532	18.2271
		QIVTVEGGLSVISPK	[N-term] Gln->pyro-Glu	67.5432	1508.85	8.4862	1646.37	1808.66	2063.26	2623.16	1947.75
		QIVTVEGGLSVISPK	[N-term] Gln->pyro-Glu	68.0396	1508.86	8.4862	31.5629	10.9165	58.4604	32.7875	12.4503
		TLNRNGLHLPSYSPYPQMIIVVQGK	[3] Deamidation N	59.9097	2825.47	8.1327	924.452	1058.98	1094	1482.08	1021.15
		TLNRNGLHLPSYSPYPQMIIVVQGK	[3] Deamidation N	63.5729	2825.44	7.3532	490.296	568.835	566.901	844.845	614.105
		TLNRNGLHLPSYSPYPQMIIVVQGK	[5] Deamidation N	64.1374	2825.46	6.7699	254.314	247.615	197.008	356.103	270.326
		TLNRNGLHLPSYSPYPQMIIVVQGK	[3] Deamidation N	68.0396	2825.44	7.3532	104.366	120.01	83.7644	148.061	117.781
		NGIYSPHWNLNANSVIYVTR	[1] Deamidation N	58.9513	2318.14	7.9917	500.803	587.621	637.967	797.976	644.731
		NGIYSPHWNLNANSVIYVTR	[1] Deamidation N	58.9513	2318.2	7.9917	89.5273	115.371	180.012	173.571	119.161
		WQEQEDEDEDEDEEYEQTPSYPPR		37.0336	3042.16	7.7009	5099.69	4332.15	2175.59	3891.29	4290.9
		SPDDER		8.66177	717.301	7.72	113.351	165.183	157.354	196.051	124.419
		QIVTVEGGLSVISPK		50.4477	1525.88	9.5863	262.898	95.8457	424.232	141.229	82.0487
		NGIYSPHWNLNANSVIYVTR		55.1715	2317.14	8.0601	118.879	132.301	164.534	159.177	97.2343
		RPSHGK		4.0577	680.368	7.2443	73.1044	27.0067	32.1634	83.7195	61.1973
		SPDDERK		8.33562	845.378	7.536	50.9465	74.7024	83.8451	116.058	52.0068
		GAIGFAFPGCPETFEKPQQQSSRR	[10] Carbamidomethyl C	46.8385	2694.29	7.6721	131.633	166.909	99.9748	143.698	132.657
		QFGLSAQYVVLYR		56.1301	1542.81	6.8244	47.501	50.2688	78.1595	72.8116	55.2055
		GQHQQQEEEGGSVLSGFSK		30.8916	2030.93	0	150.498	174.82	85.6273	118.025	130.146
		GQLLVVPQNFVVAEQGGEQGLEYVVFK		74.9891	2946.53	7.8692	298.459	263.914	375.178	309.269	269.571
		GQLLVVPQNFVVAEQGGEQGLEYVVFK		74.9891	2946.56	7.8692	5.38834	1.51342	27.9519	3.14981	0
		GSVLSGFSK		30.8916	880.457	0	14.0912	15.5049	12.0461	15.2517	17.1914
		HFLAQSFNTNEDTAEK	[N-term] Carbamyl N-TERM	22.2663	1893.83	6.915	63.3295	22.7562	73.5923	50.787	76.2595
I1L860	Sucrose-binding protein-like	ITLEPGDMIHIPAGTPLYIVNRDENDK		57.9701	3020.43	5.9838	23997.7	27831.5	29242.1	36912.6	30566
		DNIVSSLDNVAK		42.1924	1273.66	8.2141	1680.67	1145.31	1687.83	1289.67	1335.57
		DNIVSSLDNVAK		43.6373	1273.65	8.4048	682.797	662.335	891.318	877.78	785.112
		DNIVSSLDNVAK		43.7591	1273.66	8.4048	222.141	128.271	384.112	155.692	151.623
		AVLGLVSESETEK		37.0166	1360.72	8.7415	1847.15	1723.16	1114.18	1562.09	1723.8
		AVLGLVSESETEK		37.7168	1360.71	8.3587	818.488	782.815	382.118	874.747	830.68
		AVLGLVSESETEK		37.7168	1360.72	8.3587	80.0848	28.6504	41.8391	22.8348	23.4087
		LLQGIENFR		41.5162	1088.6	8.1578	1661.43	1285.78	1542.65	1401.39	1471.75
		LLQGIENFR		42.2703	1088.6	7.2368	1527.71	1249.13	1925.94	1661.1	1415.69
		LFDQQNEGSIFAISR		53.0645	1723.86	8.3834	1149.73	1559.06	1241.11	1548.89	1102.76
		LFDQQNEGSIFAISR		54.0571	1723.86	7.4532	848.251	806.085	988.628	1053.5	876.727
		AHTFVSPR		18.6908	913.478	7.8724	1541.71	1905.23	1548.54	1620.03	1825.95
		ESFFFPFELPR		74.4051	1414.7	8.7877	1025.07	1001.88	1573.52	1217.3	1070.54
		ESFFFPFELPR		76.2884	1414.69	8.2166	1072.16	1092.82	1085.34	1268.92	1224.78
		ESFFFPFELPR		76.2884	1414.71	8.2166	28.874	10.0311	80.2304	42.8651	11.5158
		LTEVGPDDDEKSWLQR		38.0259	1886.89	7.7316	2918.37	2937.35	826.053	2777.23	2891.91
		LAILEAR		32.6868	784.486	8.0323	586.635	772.815	380.335	552.42	626.107
		LAILEAR		33.4409	784.485	7.8522	519.809	567.233	256.217	594.795	546.297
		RPTISNGYGR	[6] Deamidation N	18.7078	1120.56	6.902	28.8138	44.2223	52.6429	29.6594	35.163
		RPTISNGYGR	[6] Deamidation N	18.6908	1120.51	6.902	865.018	1024.83	554.739	605.091	1005.62
		FTFAGK		25.7908	669.348	7.8443	889.913	784.294	964.2	827.144	1025.36
		IALVIDGR		35.9731	855.519	8.1649	880.52	790.766	698.728	799.526	861.59
		IALVIDGR		36.6735	855.516	8.1625	551.349	486.512	392.143	572.986	482.649
		GHLQISCPHMSSR	[7] Carbamidomethyl C	24.3119	1508.71	8.123	643.39	734.438	811.677	759.047	847.359
		GHLQISCPHMSSR	[7] Carbamidomethyl C	24.3728	1508.71	8.123	441.553	569.706	616.213	456.184	562.919
		EREEEQQEQHEEQDENPYIFEEDKDFETR		37.9749	3754.54	7.3124	1492.24	1475.95	153.538	1552.99	1431.38
		EREEEQQEQHEEQDENPYIFEEDKDFETR		39.8573	3754.57	7.0357	535.044	453.415	202.625	436.613	453.223
		VCLQR	[2] Carbamidomethyl C	16.2435	674.36	6.4815	245.594	308.455	283.355	272.182	264.853
		ALAPTK		13.8303	599.346	6.5127	144.527	193.991	145.184	146.442	125.668
		LTEVGPDDDEK		20.4373	1216.56	7.4459	223.017	322.626	281.392	350.539	277.164
		ETEVEEEDPELVTCK	[14] Carbamidomethyl C	31.9521	1805.79	7.4394	340.317	279.468	70.6186	220.289	305.22
		ETEVEEEDPELVTCK	[14] Carbamidomethyl C	33.0127	1805.79	7.6675	411.01	428.979	112.438	395.006	377.877
		CLQR	[1] Carbamidomethyl C	16.2435	575.299	0	211.357	226.922	207.162	238.752	215.264
		ALAPTKK		12.1202	727.461	6.712	78.7129	50.506	79.1026	131.902	94.103
		ELAFNYPSEMVNGVFDRK	[12] Deamidation N	55.9061	2115.99	6.7931	267.404	288.397	405.305	438.579	292.331
		ELAFNYPSEMVNGVFDRK	[12] Deamidation N	57.0688	2116	7.1846	140.062	175.721	205.28	244.908	188.656
		ELAFNYPSEMVNGVFDR	[12] Deamidation N	60.542	1987.91	6.6461	194.591	175.215	198.953	247.272	187.055
		ELAFNYPSEMVNGVFDR	[12] Deamidation N	60.542	1987.95	6.6461	3.43892	5.16483	7.59079	11.1469	3.02901
		ELAFNYPSEMVNGVFDR	[5] Deamidation N	67.5432	1987.9	6.8742	49.1892	51.6263	58.4564	92.9224	49.462
		SMSTIHYNSHATK		17.511	1475.68	7.0629	349.222	441.314	304.983	385.666	383.35
		CKETEVEEEDPELVTCK	[1] Carbamidomethyl C|[16] Carbamidomethyl C	31.6941	2094.02	5.8382	307.456	301.543	68.1666	354.378	315.798
		ELAFNYPSEMVNGVFDRK		60.4739	2115	6.6216	106.513	101.521	105.184	142.767	97.9024
		ELAFNYPSEMVNGVFDR		64.5995	1986.92	6.9133	117.239	119.826	107.989	176.512	124.284
		ELAFNYPSEMVNGVFDR		65.7281	1986.92	6.9408	93.8005	91.6443	75.7726	177.235	109.032
		ITLEPGDMIHIPAGTPLYIVNR		65.8302	2419.28	6.8683	66.9834	80.6995	70.0897	112.608	84.8741
		ITLEPGDMIHIPAGTPLYIVNR		65.8302	2419.27	6.8683	5.01794	3.15881	3.05139	11.4767	1.58437
		ESFFFPFELPREER		66.6868	1828.87	7.7169	118.174	131.396	112.734	150.478	111.971
		SSWWPFGGESKPQFNIFSK		71.9231	2228.06	6.8679	342.563	381.261	551.415	470.038	342.987
		SSWWPFGGESKPQFNIFSK		77.145	2228.06	6.5328	613.124	660.341	590.347	732.953	746.703
		HQCQQPQQYTEGDKR	[3] Carbamidomethyl C	14.9445	1901.84	7.0864	185.384	166.087	183.74	151.181	175.665
		EREEEQQEQHEEQDENPYIFEEDK		31.5921	3106.18	6.169	132.659	99.8652	22.6196	110.768	129.997
		EREEEQQEQHEEQDENPYIFEEDK		32.3462	3106.18	6.3523	72.5241	95.6949	33.9849	94.645	89.2713
		EREEEQQEQHEEQDENPYIFEEDK		32.3803	3106.17	6.3523	14.8312	41.278	23.3417	47.1656	40.3368
		EEEQQEQHEEQDENPYIFEEDKDFETR		40.0787	3469.45	6.9987	104.589	90.1199	142.139	61.9066	55.338
		DPESVLSAFSWNVLQAALQTPK		93.3556	2400.24	7.0193	81.0451	62.1174	123.764	42.8853	62.434
		DPESVLSAFSWNVLQAALQTPK		94.2265	2400.24	6.4233	16.9814	46.3139	78.7669	38.5022	55.4766
		QNEGSIFAISR		52.9964	1202.61	0	8.3753	9.60154	8.87029	7.04654	4.88568
A0A0R0KK84	Glycinin G1	LNALKPDNR		17.9674	1039.57	9.7692	12945.5	17433.6	15482.5	17245.4	15919.6
		LNALKPDNR		114.852	1039.57	8.3762	61.1031	124.981	98.5337	131.9	139.398
		SQSDNFEYVSFK		40.8329	1449.64	9.8972	13188.1	13499.8	15163.1	14334.9	13521.4
		SQSDNFEYVSFK		42.4916	1449.65	9.4803	15115.5	13464.2	18078.9	16343.1	15561.9
		FYLAGNQEQEFLK		48.225	1585.77	10.1517	11167.8	11720.4	13979.2	14605.5	11322.8
		FYLAGNQEQEFLK		48.327	1585.79	10.1517	972.655	848.762	1951.71	791.565	567.685
		FYLAGNQEQEFLK		49.3534	1585.79	9.0642	526.743	398.097	905.371	389.321	313.339
		FYLAGNQEQEFLK		49.3874	1585.78	9.0642	10403.7	9997.77	12633.2	12070.5	10247
		EAFGVNMQIVR		46.2984	1262.65	9.7844	9864.68	12800.9	10757.7	13253.4	11290.8
		EAFGVNMQIVR		47.7627	1262.65	9.4814	13517.8	14575.1	14009.8	16866.6	14823.4
		EAFGVNMQIVR		47.7627	1262.66	9.4814	1458.28	812.966	1417.49	872.927	748.516
		IYNFR		25.6036	711.37	9.0566	9081	9575.41	10863.3	9856.18	11276.8
		EQPQQNECQIQK	[8] Carbamidomethyl C	16.2095	1528.7	9.5282	5205.3	6339.16	5249.36	7375.16	6339.65
		NLQGENEEEDSGAIVTVK		32.9448	1930.9	9.6539	10340.6	10234.8	3860.57	9285.84	8728.48
		NLQGENEEEDSGAIVTVK		32.0542	1930.92	8.6878	9700.26	11452.4	5012.66	10173.6	10570.7
		NLQGENEEEDSGAIVTVK		32.0542	1930.9	9.6539	783.069	911.412	281.974	837.87	875.365
		RPSYTNGPQEIYIQQGK	[6] Deamidation N	31.6601	1978.98	9.5849	38682	41532.9	19297.1	39214	41767.1
		RPSYTNGPQEIYIQQGK	[9] Deamidation Q	34.1073	1978.98	8.6314	4263.38	4407.41	2835.81	4039.09	4753.74
		IESEGGLIETWNPNNKPFQCAGVALSR	[20] Carbamidomethyl C	55.6093	2986.45	9.9444	45980.9	53893.3	58401.5	70616.3	57030.9
		LSAQYGSLR		25.7738	993.515	9.2375	2534.07	2685.18	2937.01	2296.61	3112.31
		LSAQYGSLR		26.3041	993.525	9.5417	2468.09	2964.42	2844.6	3003.31	3239.94
		GKQQEEENEGSNILSGFAPEFLK		63.2978	2550.22	9.4898	16575.6	19386	18486.3	27220.3	20210.1
		GKQQEEENEGSNILSGFAPEFLK		70.2976	2550.22	8.6367	13322.2	14179.8	16299.8	19685.2	15591.4
		VTAPAMR		19.462	744.403	9.1062	4379.06	6610.62	5493.3	4382.12	5806.25
		VTAPAMR		18.6908	744.394	8.6451	876.444	836.227	567.235	1049.68	976.311
		RFYLAGNQEQEFLK		42.6449	1741.88	9.3389	18617.5	15246	24279.6	19499.7	16519.3
		GIFGMIYPGCPSTFEEPQQPQQR	[10] Carbamidomethyl C	60.97	2666.22	10.3037	14765.5	15596.8	15759.7	22466.8	16897.2
		GIFGMIYPGCPSTFEEPQQPQQR	[10] Carbamidomethyl C	62.0571	2666.22	9.4732	11513.6	13106.3	15580.3	18847.2	14268.6
		NNNPFSFLVPPQESQR		59.9438	1872.91	9.6375	7834.97	8688.16	8283.28	11335	9596.58
		NNNPFSFLVPPQESQR		61.7239	1872.91	9.6011	5496.03	5657.72	5425.67	8317.39	6383.41
		LNALKPDNR	[2] Deamidation N	18.7248	1040.57	9.2117	2737.41	3334.49	3096.53	3029.41	3509.6
		QQEEENEGSNILSGFAPEFLK		66.857	2365.1	8.9179	8124.89	10030.6	8487.22	12437.9	9369.09
		QQEEENEGSNILSGFAPEFLK		68.278	2365.11	9.4016	7670.68	7502.66	8466.31	10028.1	7773.76
		NALR		8.55962	472.281	8.2692	1249.26	1428.36	1289.91	1664.68	1600.21
		GQSSRPQDR		8.64476	1029.5	8.4941	1110.66	1461.39	1136.93	1392.09	1401.46
		GQSSRPQDR		4.0577	1029.49	7.7066	69.923	28.9622	57.9817	119.105	74.9626
		LSAQYGSLRK		21.9484	1121.62	9.3826	1468.65	1563.08	1494.83	1423.31	1662.76
		QQEEENEGSNILSGFAPEFLK	[N-term] Gln->pyro-Glu	72.3853	2348.08	9.5198	2588.58	2353.89	4015.07	2678.61	2369.84
		QQEEENEGSNILSGFAPEFLK	[N-term] Gln->pyro-Glu	73.8236	2348.08	8.6373	2358.1	1956.01	3597.33	2525.27	1882.88
		ALVQVVNCNGER	[8] Carbamidomethyl C|[9] Deamidation N	29.6071	1358.66	8.4492	1193.4	547.122	1021.12	1186.6	1289.07
		ALVQVVNCNGER	[8] Carbamidomethyl C|[9] Deamidation N	29.6411	1358.67	8.4492	112.657	80.2601	64.6956	59.1477	69.0507
		ALVQVVNCNGER	[8] Carbamidomethyl C|[9] Deamidation N	30.2395	1358.67	8.6174	1645.26	1204.84	1944.75	1699.15	1714.67
		KPQQEEDDDDEEEQPQCVETDKGCQR	[17] Carbamidomethyl C|[24] Carbamidomethyl C	19.5244	3191.27	9.5528	7802.66	7676.88	6106.64	6111.89	10374.1
		VFDGELQEGGVLIVPQNFAVAAK		63.641	2400.27	9.4272	14350.6	15861	15901.3	23397.5	17039
		EAFGVNMQIVR	[7] Oxidation M	34.8616	1278.65	7.7197	2292.88	2657.39	1763.78	2025.73	2136.56
		KPQQEEDDDDEEEQPQCVETDK	[17] Carbamidomethyl C	20.4033	2690.07	9.4873	4293.02	4120.56	2640.84	3262.61	6010.28
		NNNPFSFLVPPQESQR	[3] Deamidation N	64.9229	1873.89	9.0191	1710.81	1865.14	1659.98	2710.74	2155.12
		NNNPFSFLVPPQESQR	[3] Deamidation N	66.4969	1873.88	8.7831	0.910683	16.0349	11.8544	22.2184	15.0425
		NNNPFSFLVPPQESQR	[3] Deamidation N	66.5506	1873.9	8.7831	958.8	1257.85	977.655	1477.17	1255.92
		NNNPFSFLVPPQESQR	[2] Deamidation N	62.9208	1873.91	8.8038	524.201	602.17	728.412	977.696	633.937
		QNIGQNSSPDIYNPQAGSITTATSLDFPALWLLK		82.7758	3659.82	9.5554	3700.22	3978.96	3225.99	3718.03	3420.01
		QNIGQNSSPDIYNPQAGSITTATSLDFPALWLLK		82.7758	3659.77	9.5554	355.598	401.244	317.46	290.41	266.724
		ALVQVVNCNGER	[8] Carbamidomethyl C	28.9748	1357.68	7.8038	511.446	352.063	499.219	490.802	525.59
		ALVQVVNCNGER	[8] Carbamidomethyl C	29.0428	1357.69	7.8038	70.1857	49.6099	65.4732	9.76573	13.5524
		GIFGMIYPGCPSTFEEPQQPQQR	[5] Oxidation M|[10] Carbamidomethyl C	54.8624	2682.22	8.9796	1901.32	1916.21	2213.77	2346.64	1705.18
		QNIGQNSSPDIYNPQAGSITTATSLDFPALWLLK	[N-term] Gln->pyro-Glu	87.5695	3642.8	8.6428	201.122	197.367	219.478	208.513	180.39
		QNIGQNSSPDIYNPQAGSITTATSLDFPALWLLK	[N-term] Gln->pyro-Glu	88.27	3642.79	8.8302	1750.18	2015.57	1990.02	1540.88	1602.68
		QVKNNNPFSFLVPPQESQR	[1] Deamidation Q	56.6262	2229.11	8.5391	383.595	434.967	642.613	648.582	500.309
		QVKNNNPFSFLVPPQESQR	[5] Deamidation N	58.7471	2229.1	8.6783	255.646	314.92	333.358	421.215	354.129
		YQQQQQGGSQSQK		8.66177	1493.69	7.7945	195.875	226.184	278.077	351.011	270.725
		YQQQQQGGSQSQK		9.26032	1493.68	8.7012	394.024	501.222	274.291	325.186	467.836
		TNDRPSIGNLAGANSLLNALPEEVIQHTFNLK		85.7542	3445.77	8.7104	5396.16	5876.11	5463.27	6241.36	5775.93
		TNDRPSIGNLAGANSLLNALPEEVIQHTFNLK		90.1193	3445.76	9.1305	4445.72	4496.9	5652.61	4634.45	5993.68
		TNDRPSIGNLAGANSLLNALPEEVIQHTFNLK		103.126	3445.77	8.8493	345.216	281.855	605.659	268.246	526.741
		NAMFVPHYTLNANSIIYALNGR	[11] Deamidation N	74.2009	2479.29	7.1147	264.209	149.309	458.119	303.658	162.153
		NAMFVPHYTLNANSIIYALNGR	[20] Deamidation N	70.5557	2479.24	7.6069	247.931	153.793	471.235	336.966	173.352
		NAMFVPHYTLNANSIIYALNGR	[11] Deamidation N	73.1058	2479.24	7.9203	71.3396	12.0933	106.363	48.2676	16.3773
		NAMFVPHYTLNANSIIYALNGR		68.278	2478.25	9.1254	365.532	290.14	395.704	431.361	281.326
		NAMFVPHYTLNANSIIYALNGR	[20] Deamidation N	65.0617	2479.23	7.5867	266.061	230.146	223.805	421.214	302.223
		NAMFVPHYTLNANSIIYALNGR	[1] Deamidation N	67.2172	2479.22	8.3252	150.355	169.411	164.471	234.419	141.474
		LRQNIGQNSSPDIYNPQAGSITTATSLDFPALWLLK		79.8653	3928.99	7.6143	191.7	209.045	320.841	259.968	146.227
		LRQNIGQNSSPDIYNPQAGSITTATSLDFPALWLLK		80.9797	3928.99	8.0256	523.12	407.354	428.074	370.681	367.744
		NALRRPSYTNGPQEIYIQQGK	[18] Deamidation Q	71.3925	2433.25	6.9194	18.7587	20.4752	44.5724	20.6312	15.1334
		SQSDNFEYVSFK	[2] Deamidation Q	44.8199	1450.65	7.3884	37.3499	22.9137	73.4628	22.79	44.9199
K7LEQ5	Dehydrin	QTDEYGNPVHAASVTYVATR		35.6569	2178.04	8.6137	23363.1	21534.1	16953.4	20734.8	21401.8
		KVDEYGNVEK		16.6036	1179.58	8.5753	2387.89	1708.75	2588.25	2532.09	3157.14
		TAAGGYSDDINK		20.4713	1210.56	8.6117	4132.48	5484.83	3926.43	4038.28	5169.38
		QHGNIGGPYYGTNTADTGTGPR		26.4259	2233.02	7.4903	3509.21	4377.63	2683.32	3264.16	4667.64
		QHGNIGGPYYGTNTADTGTGPR		26.9221	2233.01	8.6839	7810.42	5485.9	7548.46	8040.85	8983.97
		QHDTTNAYGVDTGR	[1] Deamidation Q	18.2511	1534.68	5.9043	3110.1	3749.78	2513.26	3214.66	3707.94
		QTDEYGNPVHAASVTYVATR	[N-term] Gln->pyro-Glu	41.8422	2161.01	6.8182	2835.37	1912.2	3095.81	2394.05	2302.08
		QTDEYGNPVHAASVTYVATR	[N-term] Gln->pyro-Glu	40.986	2161.02	7.6796	3169.95	2598.66	3612.32	2681.91	2594.32
		HHGTTGVYGIDTDR		23.664	1527.71	8.0022	7382.57	8509.22	9268.55	8449.92	9501.99
		HHGTTGVYGIDTDR		29.6751	1527.75	5.8506	97.9446	27.8283	88.7735	104.982	100.545
		HYDDQGR		10.2192	889.371	7.81	608.508	875.659	987.632	498.528	833.763
		LPGGHSDK		11.8108	809.405	6.8942	529.339	661.93	759.336	779.587	588.869
		QQHGTTGGYAGDTGR		14.2471	1504.67	8.2831	1654.77	1301	1365.87	1936.72	1643.64
		GTGYGSGTGYGVNTGGAHTEAGYRK		29.5391	2417.11	0	6803.07	3823.39	6575.72	7253.92	6671.9
		QHGNIGGPYYGTNTADTGTGPR	[N-term] Gln->pyro-Glu	31.918	2215.99	7.1621	3835.95	3962.49	1504.44	3352.42	3421.2
		QHGNIGGPYYGTNTADTGTGPR	[N-term] Gln->pyro-Glu	31.0957	2216	6.7712	2168.19	2674.32	1293.84	1856.79	2507.81
		QHGNIGGPYYGTNTADTGTGPR	[N-term] Gln->pyro-Glu	31.0957	2215.99	6.7712	370.263	418.7	219.496	365.05	435.278
		TAAGGYSDDINKQHDTTNAYGVDTGR		27.4749	2726.21	7.8273	7348.37	7564.01	7574.44	7186.21	8395.84
		GIMDK		15.8834	562.28	7.599	1034.75	1056.24	939.702	1044.67	1102.39
		QHDTTNAYGVDTGR	[N-term] Gln->pyro-Glu	23.3264	1516.66	7.8144	1822.65	1789.36	2032.96	1671.54	2647.69
		QHDTTNAYGVDTGR		19.4791	1533.68	8.6822	1315.57	1833.68	1710.68	1390.13	1827.81
		EKLPGGHSDK		13.1637	1066.54	8.0165	987.797	875.99	483.851	1038.65	1125.21
		SGTTGGTGYGGTGGTDYGTTGGTGYGSGTGYGVNTGGAHTEAGYR		34.2972	4094.71	7.255	6009.39	4812.27	3833.17	6009.86	6418.89
		SGTTGGTGYGGTGGTDYGTTGGTGYGSGTGYGVNTGGAHTEAGYR		34.3312	4094.71	7.255	265.606	217.976	175.878	202.366	246.822
		VDEYGNVEK		18.9488	1051.49	8.0011	686.109	1068.38	789.001	670.344	861.763
		QQHGTTGGYAGDTGR	[N-term] Gln->pyro-Glu	16.876	1487.65	7.6332	762.198	498.155	977.895	1083.34	870.053
		SGTTGGTGYGGTGGTDYGTTGGTGYGSGTGYGVNTGGAHTEAGYRK		31.0617	4222.81	7.6524	3001.93	3205.86	1313.07	2740.71	2705.99
		KGIMDK		14.0711	690.373	5.8886	574.942	526.628	438.737	534.123	506.966
		DTDR		23.5505	505.233	0	326.388	309.043	317.692	229.837	306.96
		MDK		15.8834	392.184	0	396.868	319.655	288.686	465.952	451.507
		GNVEK		16.6036	545.29	0	830.238	905.641	977.947	1143.94	923.225
		KVD		17.9901	342.201	0	323.097	349.635	232.509	334.434	383.307
		VEK		16.7058	374.221	0	95.4479	72.5724	89.0972	120.302	118.858
		VEK		16.6036	356.205	0	38.7851	26.81	33.9632	52.1368	47.1073
		QHSSGGYDGDTNK	[N-term] Gln->pyro-Glu	13.4559	1347.54	6.1577	130.527	107.55	92.6209	163.428	136.106
		QHSSGGYDGDTNK	[N-term] Gln->pyro-Glu	13.558	1347.54	6.1577	4.56931	8.33311	9.18756	2.41737	0.601142
		AYGVDTGR		18.6737	837.405	0	120.398	154.365	147.708	135.509	156.612
		TTNAYGVDTGR		18.5886	1136.54	0	233.496	303.714	253.571	241.855	283.361
		TTNAYGVDTGR		23.4143	1135.53	0	90.877	90.8001	87.1244	62.4827	106.754
		QHSSGGYDGDTNK		11.5382	1364.56	7.2455	102.793	116.915	178.045	113.276	119.907
		HHGTTGGYNDDTNR		14.2244	1543.65	6.7192	390.252	318.151	363.937	392.452	407.775
		GSGTGYGVNTGGAHTEAGYRK		32.3123	2020.98	0	28.5292	30.1497	8.15001	28.3158	31.0007
		QHDQSHGDQNEK		8.26755	1421.59	6.3939	58.7396	64.4277	51.5758	73.0197	58.4239
		QHSSGGYDGDTNKHHGTTGGYNDDTNR		16.4334	2890.19	7.0704	174.109	57.7184	19.0135	16.8318	117.221
		MLACIFHHPTSHTTTTSTSLQSKPTTTMASYQK	[4] Carbamidomethyl C|[28] Oxidation M	86.7129	3709.7	6.718	59.9326	73.7562	61.0388	67.5154	60.154
P11828	Glycinin G3	LNALKPDNR		17.9674	1039.57	9.7692	12945.5	17433.6	15482.5	17245.4	15919.6
		LNALKPDNR		114.852	1039.57	8.3762	61.1031	124.981	98.5337	131.9	139.398
		SQSDNFEYVSFK		40.8329	1449.64	9.8972	13188.1	13499.8	15163.1	14334.9	13521.4
		SQSDNFEYVSFK		42.4916	1449.65	9.4803	15115.5	13464.2	18078.9	16343.1	15561.9
		LSAQFGSLR	[4] Deamidation Q	34.9637	978.526	8.6547	2098.44	3610.6	1891.95	1304.65	1499.23
		LSAQFGSLR	[4] Deamidation Q	35.0999	978.509	8.6547	3802.81	4232.49	3387.71	4298.54	4478.31
		LSAQFGSLR	[4] Deamidation Q	35.8199	978.51	6.417	4141.42	4224.68	3712.85	5033.02	4629.42
		LSAQFGSLR	[4] Deamidation Q	35.8199	978.518	6.417	1969.31	1387.33	1648.88	1324.76	1249.43
		NAMFVPHYNLNANSIIYALNGR	[9] Deamidation N|[20] Deamidation N	63.2978	2550.22	8.1946	16575.6	19386	18486.3	27220.3	20210.1
		NAMFVPHYNLNANSIIYALNGR	[9] Deamidation N|[20] Deamidation N	70.2976	2550.22	7.936	13322.2	14179.8	16299.8	19685.2	15591.4
		IESEGGFIETWNPNNKPFQCAGVALSR	[20] Carbamidomethyl C	56.6262	3020.43	9.6157	15239.9	18379.7	19707.5	24605.4	19534.6
		IESEGGFIETWNPNNKPFQCAGVALSR	[20] Carbamidomethyl C	57.9701	3020.43	9.7007	23997.7	27831.5	29242.1	36912.6	30566
		NNNPFSFLVPPKESQR		59.9438	1872.91	8.4376	7834.97	8688.16	8283.28	11335	9596.58
		NNNPFSFLVPPKESQR		61.7239	1872.91	8.1205	5496.03	5657.72	5425.67	8317.39	6383.41
		LNALKPDNR	[2] Deamidation N	18.7248	1040.57	9.2117	2737.41	3334.49	3096.53	3029.41	3509.6
		GAIVTVK		21.1205	686.431	9.0255	1592.54	2168.66	1817.77	1496.91	1907.42
		NALR		8.55962	472.281	8.2692	1249.26	1428.36	1289.91	1664.68	1600.21
		GQSSRPQDR		8.64476	1029.5	8.4941	1110.66	1461.39	1136.93	1392.09	1401.46
		GQSSRPQDR		4.0577	1029.49	7.7066	69.923	28.9622	57.9817	119.105	74.9626
		IYHFR		21.7019	734.382	7.5442	1360.05	1022.05	1091.87	1684.59	1807.69
		ALVQVVNCNGER	[8] Carbamidomethyl C|[9] Deamidation N	29.6071	1358.66	8.4492	1193.4	547.122	1021.12	1186.6	1289.07
		ALVQVVNCNGER	[8] Carbamidomethyl C|[9] Deamidation N	29.6411	1358.67	8.4492	112.657	80.2601	64.6956	59.1477	69.0507
		ALVQVVNCNGER	[8] Carbamidomethyl C|[9] Deamidation N	30.2395	1358.67	8.6174	1645.26	1204.84	1944.75	1699.15	1714.67
		QQEEENEGGSILSGFAPEFLEHAFVVDR		77.7099	3133.45	8.3697	1795.35	2234.32	2427.63	2931.34	2055.16
		QQEEENEGGSILSGFAPEFLEHAFVVDR		78.6512	3133.45	8.5203	1726.28	1854.5	2040.39	2310.98	2066.89
		LSAQFGSLRK	[4] Deamidation Q	28.6318	1106.61	7.4581	401.722	329.773	377.929	438.831	458.964
		NNNPFSFLVPPK		60.1336	1372.72	8.4967	794.446	859.004	800.069	1121.53	961.554
		HFR		21.7019	458.244	0	511.001	542.086	507.79	496.295	623.743
		NAMFVPHYNLNANSIIYALNGR	[20] Deamidation N	63.641	2492.23	9.075	2075.38	2445.78	2360.28	3483.53	2427.85
		FYLAGNQEQEFLQYQPQK		52.1064	2230.07	8.0708	750.823	1080.35	819.593	1055.98	773.256
		NAMFVPHYNLNANSIIYALNGR		66.6868	2491.24	9.4324	2115.7	2716.64	2294.37	3342.56	2549.56
		NAMFVPHYNLNANSIIYALNGR		68.9786	2491.23	9.2438	1587.17	1886.58	1877.26	2510.43	1853.45
		ALVQVVNCNGER	[8] Carbamidomethyl C	28.9748	1357.68	7.8038	511.446	352.063	499.219	490.802	525.59
		ALVQVVNCNGER	[8] Carbamidomethyl C	29.0428	1357.69	7.8038	70.1857	49.6099	65.4732	9.76573	13.5524
		NAMFVPHYNLNANSIIYALNGR	[1] Deamidation N	65.6941	2492.22	7.9265	1399.3	1490.98	1381.61	2355.01	1910.07
		NAMFVPHYNLNANSIIYALNGR	[9] Deamidation N	70.9304	2492.23	8.1001	995.409	940.028	1475.66	1083.65	978.821
		YHFR		22.5922	621.33	0	737.356	743.285	913.961	688.019	918.176
		YHFR		21.736	621.317	0	104.087	80.4985	82.5116	112.404	126.37
		RFYLAGNQEQEFLQYQPQK		48.1032	2386.18	8.4939	612.673	503.004	909.964	621.375	417.212
		VFDGELQEGQVLIVPQNFAVAAR		63.7772	2499.31	8.5624	675.967	801.533	749.074	1161.24	786.241
		VFDGELQEGQVLIVPQNFAVAAR		64.3756	2499.3	8.2854	601.604	646.271	611.689	982.904	729.053
		QQEEENEGGSILSGFAPEFLEHAFVVDR	[N-term] Gln->pyro-Glu	81.9727	3116.42	8.3784	1320.1	1362.6	1419.91	1416.12	1542.21
		LQGENEEEEKGAIVTVK		26.5451	1871.95	7.8057	824.606	751.82	890.203	814.85	997.36
		FGSLR		35.0999	578.319	0	405.176	441.916	334.111	358.426	367.196
		NAMFVPHYNLNANSIIYALNGR	[9] Deamidation N	69.0323	2492.24	7.5931	347.326	322.364	452.89	534.361	330.591
		LSAQ	[4] Deamidation Q	35.0318	400.201	0	85.5349	86.8017	63.8819	74.7383	85.2198
		SAQFGSLR	[3] Deamidation Q	35.0999	865.439	0	211.769	330.905	169.979	128.964	147.653
		LSAQFGSLR		33.3729	977.488	7.7887	194.828	258.352	66.1181	140.333	145.797
		LSAQFGSLR		34.1073	977.519	7.8274	93.2965	160.329	82.5015	78.5705	88.5853
		TNDRPSIGNLAGANSLLNALPEEVIQQTFNLR		86.7129	3464.77	8.0854	1036.08	1242.14	1069.52	1164.97	1130.28
		TNDRPSIGNLAGANSLLNALPEEVIQQTFNLR		86.7129	3464.74	8.0854	16.6397	35.2024	33.2393	22.0239	28.2766
		TNDRPSIGNLAGANSLLNALPEEVIQQTFNLR		84.6933	3464.76	8.0984	929.894	970.923	847.459	1090.15	986.672
		NNNPFSFLVPPK	[3] Deamidation N	65.8302	1373.7	7.2867	146.517	159.452	129.108	225.677	178.638
		NAMFVPHYNLNANSIIYALNGR	[3] Oxidation M	62.9038	2507.23	8.0492	122.9	159.968	219.3	289.573	158.382
		NAMFVPHYNLNANSIIYALNGR	[3] Oxidation M|[20] Deamidation N	59.9097	2508.21	8.0784	147.944	172.604	158.357	235.301	178.552
		GGLSVISPPTEEQQQRPEEEEKPDCDEKDK	[25] Carbamidomethyl C	30.2395	3453.56	7.6761	537.07	225.094	552.82	545.666	562.447
		NAMFVPHYNLNANSIIYALNGRALVQVVNCNGER	[30] Carbamidomethyl C	78.1039	3830.95	6.9111	394.006	516.899	871.167	791.445	500.98
		NAMFVPHYNLNANSIIYALNGRALVQVVNCNGER	[30] Carbamidomethyl C	80.6534	3830.95	6.0828	786.785	782.147	887.717	857.677	852.611
		EQPQQNECQIQR	[8] Carbamidomethyl C	17.1509	1556.71	8.2555	29.371	61.9897	38.1115	13.8867	31.6812
		FGSLRK		28.6148	706.415	0	44.8198	26.309	53.7762	30.4096	30.7716
		RPSYTNAPQEIYIQQGSGIFGMIFPGCPSTFEEPQQK	[27] Carbamidomethyl C	73.208	4201.95	7.8079	2.74772	16.0917	56.1917	12.6389	5.40558
		RPSYTNAPQEIYIQQGSGIFGMIFPGCPSTFEEPQQK	[27] Carbamidomethyl C	73.2421	4201.94	7.8079	105.581	83.0132	219.488	194.533	80.2681
		NAMFVPHYNLNANSIIYALNGR	[3] Oxidation M|[9] Deamidation N	65.0617	2508.22	7.9409	91.4297	100.126	89.9656	146.873	118.226
		TNDRPSIGNLAGANSLLNALPEEVIQQTFNLR	[14] Deamidation N	83.0339	3465.75	7.072	43.3006	49.2582	40.4064	38.7822	39.4709
		SQSDNFEYVSFK	[2] Deamidation Q	44.8199	1450.65	7.3884	37.3499	22.9137	73.4628	22.79	44.9199
P19594	2S seed storage albumin protein	ELINLATMCR	[9] Carbamidomethyl C	45.3499	1219.6	10.0809	17427.6	20914.9	19230.7	23695.6	22776.2
		ELINLATMCR	[9] Carbamidomethyl C	46.7363	1219.6	9.5391	14116.6	17342.7	14878.1	19184.4	17175.9
		CCTEMSELR	[1] Carbamidomethyl C|[2] Carbamidomethyl C	24.6451	1184.48	9.9987	1170.74	2746.24	3424.45	1154.42	1605.71
		CCTEMSELR	[1] Carbamidomethyl C|[2] Carbamidomethyl C	24.6792	1184.46	9.9987	6585.59	8011.52	8959.87	8168.61	9143.36
		IMENQSEELEEK		24.9372	1477.65	9.8529	19293.9	23309.5	23973.1	22820.6	26155.2
		IMENQSEELEEK		25.0734	1477.67	9.8529	1661.72	4507.91	4809.91	1427.96	2028.73
		QLQGVNLTPCEK	[10] Carbamidomethyl C	31.5581	1385.69	9.9861	14747.8	15235.1	7400.38	15740.9	16613.3
		QLQGVNLTPCEK	[10] Carbamidomethyl C	31.6941	1385.71	9.8118	1377.33	1095.55	1121.48	551.658	759.151
		QLQGVNLTPCEK	[10] Carbamidomethyl C	32.0542	1385.71	9.9861	2257.44	2662.19	1237.59	1024.49	970.429
		KQLQGVNLTPCEK	[11] Carbamidomethyl C	26.2701	1513.79	9.3655	8253.89	8538.54	7735.84	8864.91	10559.5
		FGPMIQCDLSSDD	[7] Carbamidomethyl C	47.4708	1483.61	10.0843	12732.3	11206	11515.7	11581	9358.73
		FGPMIQCDLSSDD	[7] Carbamidomethyl C	48.9422	1483.61	9.9731	7780.79	6846.22	11733.8	8455.65	6786.07
		HIMEK		12.3244	656.331	8.9587	4518.42	4227.05	3430.61	4746.75	5154.46
		ELINLATMCR	[8] Oxidation M|[9] Carbamidomethyl C	37.1527	1235.61	9.4306	3477	2862.34	2252.55	2835.34	3193.63
		ELINLATMCR	[8] Oxidation M|[9] Carbamidomethyl C	37.8727	1235.61	9.3333	2580.19	2397.09	976.906	2895.13	2676.49
		QLQGVNLTPCEK	[N-term] Gln->pyro-Glu|[10] Carbamidomethyl C	45.2138	1368.68	8.8535	2079.33	2331.52	3180.09	3048.61	2673.23
		QLQGVNLTPCEK	[N-term] Gln->pyro-Glu|[10] Carbamidomethyl C	43.8272	1368.69	9.3868	1553.22	1104.79	3014.61	1282.25	1353.57
		QLQGVNLTPCEK	[N-term] Gln->pyro-Glu|[10] Carbamidomethyl C	43.8612	1368.67	9.3868	1724.53	1725.29	2098.57	2123.46	2081.7
		WQHQQDSCR	[8] Carbamidomethyl C	13.3113	1243.51	9.3199	1914.32	1560.49	1014.37	2059.98	1971.53
		IMENQSEELEEK	[2] Oxidation M	21.5487	1493.66	8.5014	1396.78	1613.71	1294.18	1168.92	1684.62
		PCEK	[2] Carbamidomethyl C	26.3041	532.244	0	383.824	465.365	506.558	495.341	531.889
		PCEK	[2] Carbamidomethyl C	43.8272	532.256	0	43.6224	45.334	45.1967	57.7534	82.3076
		SSDD		47.4708	422.134	0	125.136	149.577	136.501	174.554	140.604
		SSDD		48.9593	422.134	0	95.2412	106.639	134.2	134.156	102.876
		WQHQQDSCRK	[8] Carbamidomethyl C	12.5312	1371.6	8.4146	1126.59	918.201	591.933	1138.53	1290.4
		WQHQQDSCR	[N-term] Ammonia-loss|[8] Carbamidomethyl C	13.3	1226.53	0	224.706	179.417	81.8925	257.408	232.786
		HIME		11.1439	510.236	0	449.849	507.455	545.794	527.308	550.409
		SDD		47.3687	335.101	0	58.8857	76.5119	67.8561	91.8567	74.3384
		SDD		48.8912	335.101	0	46.9294	55.5717	59.8571	69.9385	52.9667
		HIM		12.3074	381.19	0	159.021	119.494	99.426	187.781	197.947
		QLQGV	[N-term] Gln->pyro-Glu	43.8612	508.269	0	86.5121	91.1337	117.044	113.164	111.988
		TPCEK	[3] Carbamidomethyl C	43.8612	633.306	0	88.3201	84.5258	122.65	102.859	116.487
		TMCR	[3] Carbamidomethyl C	45.452	566.245	0	136.251	169.635	171.261	191.596	183.973
		FGPMIQCDLSSDD	[4] Oxidation M|[7] Carbamidomethyl C	42.8347	1499.61	8.3465	418.994	249.611	659.51	262.909	293.206
		CDLSSDD	[1] Carbamidomethyl C	48.9593	810.324	0	109.244	82.8003	195.528	102.291	74.0175
		FGPMI		47.4708	545.275	0	188.455	204.11	197.283	227.16	188.986
		FGPMIQCDL	[7] Carbamidomethyl C	48.9593	1061.48	0	131.424	96.6842	262.553	118.805	66.9185
		QLQGVNLT	[N-term] Gln->pyro-Glu	43.8612	836.439	0	105.347	82.0319	181.495	95.6827	106.109
		FGPM		47.6947	432.142	0	69.8316	77.3766	74.4878	88.9073	72.5508
		FGPM		48.9252	432.163	0	26.2274	24.2835	32.1392	31.2922	22.7911
		KQLQGV		26.3041	653.385	0	28.7572	27.2109	20.8647	32.5804	38.7307
		NLTPCEK	[5] Carbamidomethyl C	26.3578	843.406	0	6.29009	11.1315	12.8392	4.44575	8.41363
		NLTPCEK	[5] Carbamidomethyl C	43.8272	860.41	0	85.7214	72.5102	153.964	84.8367	79.7204
		FGPMIQCDLS	[7] Carbamidomethyl C	48.9593	1148.52	0	97.2082	68.7779	219.148	78.7107	48.2779
		ELIN		45.3159	469.244	0	86.3869	96.9643	105.035	118.694	109.091
		ELIN		45.452	451.24	0	16.5021	16.2757	19.0123	20.9617	17.9412
		ELIN		46.8044	469.256	0	24.0271	37.14	24.3725	33.431	27.5229
		FGPMIQCDLSS	[7] Carbamidomethyl C	48.9593	1235.55	0	47.7581	23.4588	121.073	27.8141	13.5183
Q39846	Seed biotin-containing protein SBP65	QAASETLNTTTQTAQEK		34.8276	1820.89	5.2859	3179.96	3279.02	2245.89	2985.93	2775.01
		AAAHVVEGAAGYAGHK		20.4033	1507.75	7.6025	507.031	594.654	447.594	526.063	666.624
		KPSQPQEAEERPSEGIGETVR		23.5278	2323.13	7.2049	643.357	771.768	759.337	630.648	925.453
		QSVVLETR		23.0883	930.493	6.7984	298.333	131.76	233.283	246.742	370.562
		TTAVITCTLEK	[7] Carbamidomethyl C	30.3003	1235.63	5.3696	518.668	583.589	682.212	535.589	577.444
		EGTGSIVFTAIGETVSSAGEK		60.7998	2039	6.948	286.185	250.038	319.265	421.865	269.828
		AKDYTLQAAEK		20.4033	1236.63	6.8261	202.565	265.343	190.458	200.218	258.895
		DTPQGSIEALQAGERVK	[11] Deamidation Q	43.8272	1798.89	5.9939	1640.33	1613.51	2031.81	1879.13	1718.63
		DTPQGSIEALQAGERVK	[11] Deamidation Q	44.922	1798.89	5.9939	522.474	576.806	533.069	637.924	590.989
		MATHFEHLAEQAK		25.8078	1511.72	6.6572	381.684	300.045	312.042	315.211	409.579
		ESDITAGKDTPQGSIEALQAGER		37.8386	2372.14	6.8102	605.804	551.08	72.3144	572.771	584.51
		QAGGVLDAIGETIAEIAETTR	[N-term] Gln->pyro-Glu	103.35	2097.06	7.7987	114.537	383.478	202.376	150.476	166.04
		AKQAASETLNTTTQTAQEK	[N-term] Carbamyl N-TERM|[14] Deamidation Q	50.0366	2063.95	5.6297	817.163	830.43	851.399	1003.94	779.951
		QYAQKPKPSEGNPQK	[4] Deamidation Q|[12] Deamidation N	46.3763	1724.84	6.2518	1121.3	1338.89	1258.55	1459.43	1347.41
		VTDHAAANVVGNK		17.1339	1294.66	6.2722	11.3454	19.971	24.4347	15.0765	15.4903
		VTDHAAANVVGNK		17.1339	1294.66	6.2722	118.243	172.538	137.59	128.314	148.48
		SAWEQISNYSDQATQGVK		44.99	2010.93	7.0963	284.07	296.3	366.616	357.694	337.784
		SAWEQISNYSDQATQGVK		46.3422	2010.93	6.3276	223.048	329.059	261.995	293.423	281.132
		SLTSIGEK		22.4901	833.457	6.0102	211.051	204.053	305.596	135.005	237.85
		SLTSIGEK		21.0865	833.455	4.8964	97.7811	120.39	82.9813	45.8065	100.526
		AMGDIGGR		18.9999	775.374	5.998	146.869	231.746	170.125	139.018	187.449
		GRESGGQVVAEK		13.7963	1215.6	6.3657	102.185	106.937	123.556	151.928	91.936
		DVAVESGK		13.986	803.376	6.1126	223.753	225.08	261.209	210.551	149.183
		VGAENEGAR		11.8789	901.426	5.7548	51.7602	33.4543	67.494	78.2342	64.6997
		VGAENEGAR		11.8789	901.431	5.7548	12.4197	17.5288	28.246	32.9986	10.5491
		QAASETLNTTTQTAQEK	[8] Deamidation N	28.6488	1821.85	5.7053	64.9371	42.4846	57.3466	49.5205	57.824
		SAAGYAAK		20.7775	737.361	4.702	121.98	163.15	284.739	164.812	136.708
		DYTLQAAEK		10.8859	1037.51	5.4929	70.7579	93.5205	72.0121	12.8677	81.5561
		GGGTQKPIR		11.7086	912.499	5.9336	14.5783	19.3424	21.801	18.3475	17.8238
		GLAASAGETAK		16.74	974.51	5.7309	25.1193	40.607	88.5993	23.1444	23.0456
		QAGGVLDAIGETIAEIAETTR		94.4506	2114.08	6.0913	262.223	224.468	164.615	229.003	263.362
		QAGGVLDAIGETIAEIAETTR		95.9392	2114.08	7.1745	157.723	192.646	282.546	228.057	281.059
		QAASETLNTTTQTAQEK	[1] Deamidation Q|[8] Deamidation N	24.3728	1846.84	6.5728	61.3518	91.7135	120.185	51.8048	81.1992
		QSVVLETR	[N-term] Gln->pyro-Glu	31.986	913.493	5.6029	122.89	108.422	30.8763	32.8108	75.9223
		SAGGTTASYVGEKAVQAK	[16] Deamidation Q	52.4323	1724.84	5.2555	22.3528	40.5555	25.6087	31.1103	21.4015
		QAGGVLDAIGETIAEIAETTRVMVSGEDER	[N-term] Gln->pyro-Glu|[1] Deamidation Q	55.2396	3100.46	5.8415	11.6001	12.733	9.86891	12.1908	8.03512
		VTDHAAANVVGNKESQR		17.8343	1794.79	5.6104	27.5514	41.3917	27.2809	22.4612	25.5045
F7J077	Beta-conglycinin beta subunit 2	FFEITPEKNPQLR		39.9254	1617.84	9.6134	27878.6	29293.4	24777.6	29891.7	29403.1
		FFEITPEKNPQLR		114.457	1617.84	7.3897	61.766	119.472	80.2496	109.867	118.862
		NPIYSNNFGK		30.5996	1152.57	7.2092	8300.8	11753.1	10580.3	8819.11	9368.07
		FFEITPEK		38.6411	1009.52	9.431	4300.21	4742.44	2168.08	3999.65	4447.67
		FFEITPEK		39.2151	1009.52	8.4782	4587.66	5206.05	2356.4	4792.82	4195.11
		SPQLENLR		25.7738	955.514	8.4786	5046.35	5317.86	6145.99	5334.2	6089.24
		LAIPVNKPGR		25.8257	1063.65	7.9379	2455.76	2277	2294.83	2513.58	3042.4
		NFLAGEKDNVVR		28.85	1360.71	8.4814	4577.95	3561.86	4521.05	4404.12	4523.53
		NPQLR		13.8984	626.357	8.4798	1165.68	1615.34	1216.46	1266.66	965.572
		NPQLR		13.8984	626.348	8.4798	214.597	179.179	150.262	260.271	260.224
		TISSEDEPFNLR		38.865	1406.68	8.3881	2430.64	2606.05	756.951	2227	2424.43
		TISSEDEPFNLR		39.6334	1406.68	8.104	2364.48	2510.56	1458.12	2427.58	2169.35
		AILTLVNNDDRDSYNLHPGDAQR		40.8612	2596.26	8.3752	11065.6	9908.49	11939.4	10704.1	10387.5
		QVQELAFPGSAQDVER		41.6182	1772.87	8.2815	4029.69	2964.16	4052.98	3722.18	3374.34
		QVQELAFPGSAQDVER		40.7209	1772.87	8.493	3621.86	3575.76	3728.45	3166.49	3416.98
		QKQEEEPLEVQR		21.753	1511.76	8.8091	2791.49	3077.32	2615.14	2413.41	3097.63
		SRNPIYSNNFGK		25.2322	1395.69	8.5782	2109.49	2345.42	2117.26	2156.88	2528.53
		ESYFVDAQPQQK		29.8991	1438.68	7.8925	2442.75	1037.52	2271.4	2074.43	1908.51
		SSNSFQTLFENQNGR	[13] Deamidation N	47.7627	1728.78	7.9028	2440.58	2007.97	2323.05	2652.38	2258.75
		QKQEEEPLEVQR	[N-term] Gln->pyro-Glu	26.6813	1494.74	7.2288	1594.22	1694.64	1780.83	1758.88	2079.13
		EDENNPFYLR		39.276	1295.59	8.3579	1287.38	1396.64	500.722	1159.19	1171.56
		SSNSFQTLFENQNGR	[12] Deamidation Q	45.914	1728.77	7.1752	3027.98	3757.92	3234.54	3954.47	3678.78
		VREDENNPFYLR		34.9467	1550.75	8.374	1652.04	1888.84	1385.57	1514.63	1601.58
		VREDENNPFYLR		35.7591	1550.75	8.3149	1574.73	1509.45	1295.72	1682.03	1553.57
		QVQELAFPGSAQDVER	[N-term] Gln->pyro-Glu	51.868	1755.84	8.2135	1326.41	1558.27	1636.73	1635.36	1168.57
		QVQELAFPGSAQDVER	[N-term] Gln->pyro-Glu	52.7753	1755.84	8.0032	904.818	1082.1	800.09	1184.54	831.782
		KTISSEDEPFNLR		33.3389	1534.76	7.7493	1728.69	2041.6	549.573	1615.62	1800.76
		KTISSEDEPFNLR		34.0392	1534.76	8.2197	1760.96	1675.21	1093.74	1939.89	1953.89
		NFLAGEK		23.8058	777.406	7.8186	1028.85	1442.28	1362.96	888.35	1311.5
		QQEGVIVELSK		34.6887	1228.67	6.8905	1361.12	1561.18	860.047	1281.33	1371.38
		QQEGVIVELSK		35.4599	1228.67	7.5354	889.219	823.091	633.368	765.89	758.569
		SRNPIYSNNFGK	[8] Deamidation N	27.2113	1396.67	7.7302	1068.04	967.923	1066.51	1155.77	1302.02
		SSNSFQTLFENQNGR		44.63	1727.79	7.9909	495.283	480.867	574.86	552.485	631.08
		AILTLVNNDDRDSYNLHPGDAQR	[7] Deamidation N	42.8347	2597.24	7.4136	1277.62	1086.47	1729.4	1470.18	1365.1
		ESYFVDAQPQQKEEGSK		27.1433	1968.91	7.5491	498.891	388.664	566.795	557.755	583.963
		VLLGEEEEQRQQEGVIVELSK		47.641	2411.25	7.1742	958.819	761.099	781.357	871.03	746.705
		NPIYSNNFGK	[1] Deamidation N|[6] Deamidation N	21.3954	1154.55	5.9093	359.112	393.017	319.267	353.139	414.885
		RSPQLENLR		22.4561	1111.6	7.9097	196.262	82.4382	206.883	192.916	246.654
		SSNSFQTLFENQNGR	[6] Deamidation Q|[11] Deamidation N	48.9252	1729.76	6.2994	583.805	600.262	782.749	731.124	615.799
		KTISSEDEPFNLR	[N-term] Carbamyl N-TERM	33.3729	1577.77	6.5971	238.461	259.612	50.8362	231.437	238.047
		DSYNLHPGDAQR		8.40365	1371.65	6.5652	11.1103	7.80345	5.23958	8.52004	5.84071
		DSYNLHPGDAQR		21.2056	1371.64	6.6819	59.9133	71.5222	50.1513	64.4382	73.7784
		VLLGEEEEQR		26.0659	1200.61	7.8775	56.1131	61.9541	88.5919	22.0846	35.5122
		QQEGVIVELSK	[N-term] Gln->pyro-Glu	44.7177	1211.65	6.7064	46.2609	32.8238	100.027	44.7094	49.6168
		QQEGVIVELSK	[N-term] Gln->pyro-Glu	44.8199	1211.65	6.7064	51.844	53.2578	63.393	67.1515	61.6066
		AILTLVNNDDR		38.3689	1242.67	7.1917	54.2826	58.4707	27.0119	22.936	22.0007
		IIKLAIPVNKPGR		36.3842	1417.92	7.1139	5.91623	4.11584	3.2155	2.20739	4.95542
Q9ZNZ4	Napin-type 2S albumin 1	IMDNQSEQLEGK		23.7207	1390.65	8.9254	4790.24	6582.26	7257.85	5406.85	7048.75
		ELMNLAIR		41.5162	958.531	8.5365	6138.96	4518.44	6229.07	4895.53	5091.86
		ELMNLAIR		42.2703	958.524	6.237	2315.43	2416.26	2728.81	3396.72	2781.17
		GINLNPCEHIMEK	[7] Carbamidomethyl C	36.4523	1553.73	9.1234	10330.5	9284.39	7238.08	10661.1	11201.5
		SPICQCK	[4] Carbamidomethyl C|[6] Carbamidomethyl C	14.1562	891.399	8.184	1991.36	2139.26	2227.61	2513.56	1875.33
		CCSEMSELK	[1] Carbamidomethyl C|[2] Carbamidomethyl C	23.0883	1142.45	8.4055	2139.43	1490.27	2570.5	1777.36	2416.95
		LGPMIGCDLSSDD	[7] Carbamidomethyl C	45.1431	1378.59	8.4797	2322.32	2593.16	2795.19	2804.98	2649.23
		LGPMIGCDLSSDD	[7] Carbamidomethyl C	46.7533	1378.58	9.0715	1733.8	2633.37	2258.54	2278.9	2051.8
		IQAGR		10.4235	543.319	6.4632	353.819	465.596	531.547	314.494	465.234
		QAGR		10.3895	413.209	0	49.0442	73.096	65.7509	32.8427	76.4167
		QAGR		10.4235	430.231	0	325.984	451.25	465.107	250.619	490.183
		AIR		41.5162	358.232	0	228.461	176.135	174.938	167.833	189.709
		WQQHQQESCR	[9] Carbamidomethyl C	13.5466	1385.59	8.3638	838.382	622.867	720.571	909.841	870.068
		ELMNLAIR	[3] Oxidation M	30.5996	974.528	7.6228	475.901	579.006	532.367	459.76	564.666
		ELMNLAIR	[3] Oxidation M	31.4047	974.527	7.9263	578.299	703.08	366.952	609.203	589.736
		ALQKIMDNQSEQLEGK	[N-term] Carbamyl N-TERM|[8] Deamidation N|[9] Deamidation Q	23.6526	1875.87	6.6077	846.114	993.322	1079.84	952.653	1229.19
		NLAIR		41.5162	585.362	0	513.632	383.734	543.849	426.047	416.832
		IMDNQSEQLEGK	[2] Oxidation M	19.5811	1406.71	7.0974	212.524	367.146	454.268	286.342	323.809
		IMDNQSEQLEGK	[2] Oxidation M	19.5811	1406.64	7.0974	0.775217	15.7311	24.5461	0	1.34716
		EGKEEEEEGHMQK		13.3	1558.65	6.7613	169.651	150.247	59.3313	210.944	182.319
		GINLNPCEHIMEK	[7] Carbamidomethyl C|[11] Oxidation M	31.1128	1569.73	7.4326	697.731	870.778	446.185	701.267	770.768
		LGPMIGCDLSSDD	[4] Oxidation M|[7] Carbamidomethyl C	40.1298	1394.6	7.0375	400.035	329.588	415.241	251.155	311.23
		CCSEMSELKSPICQCK	[1] Carbamidomethyl C|[2] Carbamidomethyl C|[13] Carbamidomethyl C|[15] Carbamidomethyl C	31.918	2015.82	6.6087	457.91	365.204	34.5548	256.767	298.876
		LGPMI		45.1261	511.285	0	99.7057	115.814	121.796	136.203	119.89
		LGPMI		46.8044	511.284	0	69.7588	110.664	79.109	107.05	89.3876
		SSDD		45.1602	422.135	0	43.8165	50.4295	49.8538	58.464	61.2521
		SSDD		46.8044	422.134	0	35.4939	50.1809	34.6715	51.5199	47.73
		ELM		41.5162	355.16	0	42.9893	34.6007	33.101	32.1325	36.9796
		IMDNQSEQLEGK	[4] Deamidation N|[8] Deamidation Q	114.372	1449.64	6.7023	60.1642	118.195	75.5992	100.552	112.732
		WQQHQQESCREQLK	[2] Deamidation Q|[9] Carbamidomethyl C	37.2208	1884.88	7.2796	106.32	84.6037	66.9288	95.7082	82.4544
		WQQHQQESCREQLK	[2] Deamidation Q|[9] Carbamidomethyl C	37.2744	1884.88	7.2796	241.724	179.735	100.629	181.46	177.113
		GCDLSSDD	[2] Carbamidomethyl C	45.1602	867.32	0	52.754	55.2009	81.5082	58.3953	63.8931
		GCDLSSDD	[2] Carbamidomethyl C	46.8385	867.327	0	40.0536	89.6801	63.2008	59.1747	52.7193
		GINL		36.3842	397.236	0	70.3887	59.9298	45.4316	65.6857	72.3866
		SDD		45.1261	335.102	0	20.5031	24.3332	20.8054	26.101	27.1173
		SDD		46.8044	335.102	0	17.5595	25.6741	17.1851	27.3409	25.1127
		ELMNLAIR	[3] Oxidation M|[C-term] Dehydrated	31.3877	956.508	0	115.493	130.683	64.1007	137.48	131.591
		GEDGSDEDHILIR		9.26032	1454.59	6.6384	75.0335	68.1932	88.2916	102.407	92.7991
		LGPM		45.1261	398.205	0	35.6844	39.9275	38.0349	47.0136	42.3907
		LGPM		46.7704	398.204	0	21.6988	33.9537	23.1135	32.3651	29.8257
		MNLAIR		41.5162	699.373	0	15.2489	9.90343	10.2178	10.5811	10.0291
		MNLAIR		42.2362	699.373	0	11.7866	7.13768	14.1247	12.3	9.25979
		LGPMIGC	[7] Carbamidomethyl C	46.7022	728.345	0	18.9893	36.1213	24.1191	23.7658	20.6483
		LGPMIGCDLSS	[7] Carbamidomethyl C	45.1602	1130.53	0	16.2259	10.5019	24.1833	12.1516	13.8513
		IMDNQSEQLEGK	[4] Deamidation N	25.2095	1391.63	7.3085	8.91034	25.093	22.7773	0.609173	2.52019
I1NGG4	Late embryogenesis abundant protein D-34-like	LADILAGATAK		36.7076	1042.6	9.0045	1677.56	1553.26	1103.38	1540.43	1660.26
		LADILAGATAK		37.3596	1042.61	9.069	1496.63	1124.18	1008.11	1447.26	1312.42
		NNPDATATPGGVAASVAAAAR		41.6182	1880.92	8.9191	4178.4	2678.22	3618.32	3008.97	3150.34
		NNPDATATPGGVAASVAAAAR		42.8177	1880.93	8.8827	2336.58	1997.16	3408.01	2559.09	2310.46
		AATLQDAEGVACAEVR	[12] Carbamidomethyl C	40.0617	1659.8	8.3065	1714.3	1527.13	2029.57	1509.12	1449.74
		AATLQDAEGVACAEVR	[12] Carbamidomethyl C	39.0351	1659.78	9.0686	1968.96	2358.06	629.286	1834.78	1663.8
		AVDQSDASAIQAAEVR		31.6715	1629.8	8.6401	1879.32	1778.9	954.63	1792.39	1756.06
		AVDQSDASAIQAAEVR		30.9596	1629.8	7.8869	1464.23	1839.96	1466.14	1363.94	1621.31
		IITEAVGGQVVEQYVEATPVEAGR		56.3684	2514.29	9.1178	1627.73	2101.9	3066.48	3439.31	2237.6
		VLGQTQPGGAASVMQSAATR		36.1263	1928.93	8.0126	7313.53	6705.87	4817.34	6078.81	7303.8
		DVTDVTGDR		21.1205	976.456	8.5064	1005.94	1282.1	1027.73	838.783	1244.93
		LNENVK		13.8984	715.392	7.9254	422.824	552.277	486.209	417.061	330.352
		LNENVK		13.8984	715.379	7.9254	197.861	193.292	203.643	268.118	233.31
		ENAITIGEALEATAQTVGQK		63.5022	2043.04	8.8421	1092.55	1241.16	1144.48	1716.69	1173.39
		LPADK		12.0008	542.312	8.1198	183.142	160.363	234.898	316.895	236.617
		GVTVTETK		15.509	833.457	8.1783	214.197	329.133	358.518	173.095	287.214
		DVTDVTGDRGVTVTETK		29.3916	1791.9	7.4335	3060.73	2046.75	2712.2	2962.41	2908.55
		YGDVFVVSGDLAQKPVAPEDAAMMQSAETR		54.7773	3181.49	8.0426	981.015	876.211	966.222	1194.31	899.173
		YGDVFVVSGDLAQKPVAPEDAAMMQSAETR		54.7773	3181.47	8.0426	121.705	46.0121	97.2046	83.2747	35.5069
		TVTETK		15.543	677.354	0	126.561	141.984	177.574	134.444	177.129
		ATGSNVITPGGLAAMAQSAAAYNADCK	[26] Carbamidomethyl C	60.6297	2609.22	8.1691	902.726	810.572	982.536	1249.74	860.162
		TDVTGDR		21.1035	762.363	0	319.276	471.775	358.824	227.363	375.071
		SSAIKENAITIGEALEATAQTVGQK		64.5386	2529.32	6.7376	506.647	504.285	485.549	797.632	532.49
		RIITEAVGGQVVEQYVEATPVEAGR		52.4323	2670.38	6.6298	170.434	230.55	182.739	227.291	139.239
		GVTVTETK	[C-term] Dehydrated	15.509	815.437	0	96.2676	69.8912	68.4693	88.263	112.864
		AATLQDAEGV		39.1713	955.543	0	33.4364	38.7063	8.00478	7.7378	12.4175
		AATLQDAEGV		39.259	955.548	0	96.5239	114.566	27.2716	109.712	102.292
		NPIK		13.4559	470.262	0	154.547	89.0664	96.5871	142.644	141.192
		SSAIKENAITIGEALEATAQTVGQK	[7] Deamidation N	62.7165	2530.29	7.0909	93.0594	112.139	153.05	206.533	115.845
		VTETK		15.543	576.293	0	90.2676	66.6393	82.4114	73.8432	109.817
		LADI		36.7247	412.236	0	32.9978	30.087	20.5326	29.3638	29.0341
		LADI		37.3766	412.235	0	23.4939	19.6468	17.2504	22.9934	23.5197
		GATAK		36.6906	446.254	0	10.5532	17.0982	5.99771	4.81799	7.99649
		ACAEVR	[2] Carbamidomethyl C	39.0351	704.327	0	8.01979	9.04359	1.29996	8.64089	7.79918
		PVEAGR		56.3684	627.336	0	4.02659	6.5231	17.1131	14.4236	7.9435
		ENAITIGEALEATAQTVGQK	[N-term] Carbamyl N-TERM|[15] Deamidation Q	65.0617	2087.06	7.097	36.6081	33.706	28.4433	61.2669	45.5457
		AVDQSDASAI		31.6941	957.456	0	5.65273	2.57486	4.1812	0	0
Q39871	Late embryongenesis abundant protein	AGEYTDYASQK		21.5487	1231.54	8.2043	2223.83	2756.6	2216.1	2094.8	2605.56
		AGEYTDYASQK		19.9412	1231.56	7.6828	175.312	489.012	250.28	47.724	236.422
		AGEYTDYASQK		20.4033	1231.54	7.6828	921.554	1001.19	441.468	490.56	1214.79
		VEESRPGAIAETLK		28.1185	1498.79	6.7433	3714.34	4360.74	3762.37	3690.54	4248.5
		DYAAEK		18.9147	695.347	7.1937	1423.09	2033.65	1887.14	1501.49	1540.15
		DYAAEK		12.5652	695.312	7.1937	53.9468	30.4446	18.2421	59.0939	67.0753
		LGELK		17.528	558.341	6.4341	668.244	875.773	854.62	889.475	720.218
		AVGYLSGK		22.0958	793.433	7.3344	722.148	879.576	913.227	514.554	719.796
		AVGYLSGK		22.0958	793.427	7.3344	301.555	246.401	275.399	381.153	415.038
		VGEYADYASQK		23.7207	1229.55	5.2372	541.623	566.159	804.282	698.19	742.97
		VGEYADYASQK		17.46	1229.55	6.5993	309.19	428.165	496.183	558.427	354.143
		VGEYADYASQK		17.494	1229.55	6.5993	45.9266	41.8569	30.9067	54.5249	52.5184
		GVIGSMFK		38.5901	837.447	6.6775	545.932	612.404	253.047	442.683	471.288
		GVIGSMFK		39.0862	837.438	6.897	918.23	1007.23	552.511	781.868	778.529
		AVQDTYENAK		17.7322	1137.54	7.408	533.727	816.097	689.794	694.082	664.497
		TAETAEVTK		14.2584	948.468	6.5912	277.693	246.642	292.385	336.683	249.043
		DYTAEK		12.8717	725.33	6.9193	211.915	259.872	180.974	241.953	221.646
		DTTLGK		12.8206	633.318	7.1236	727.762	680.587	623.042	770.4	760.343
		AADQIAGQTFNDVGR		34.9467	1561.75	6.9125	324.275	392.834	257.955	302.712	255.296
		LGELKDTASDAAK		21.3417	1317.68	5.7055	331.895	428.059	242.245	288.457	395.501
		THDIYDSATDNNNNKTGSK	[11] Deamidation N	21.2623	2094.91	6.3632	604.009	738.94	501.923	526.993	679.358
		EMASETAEATANK		18.5546	1351.59	5.5992	104.696	134.828	120.449	112.913	122.838
		EATNNAYSNTEVIHDVNIQPDDVSATGEVR		44.8199	3257.47	5.6958	8.7947	7.60739	20.0087	11.0735	5.71919
		EATNNAYSNTEVIHDVNIQPDDVSATGEVR		44.888	3257.49	5.6958	282.148	287.094	338.827	384.502	282.87
		RDRDFGVVAEQQQQHHQEDQQK		21.2396	2705.24	6.6447	252.108	311.782	198.559	222.451	312.044
		ELEQVNR		22.2663	886.447	5.4325	54.9562	42.6569	47.4659	50.9816	71.3197
		DFGVVAEQQQQHHQEDQQKR		21.9938	2434.12	5.9415	69.8328	60.8898	69.1017	62.6162	80.517
		THDIYDSATDNNNNK		19.2892	1720.75	6.2514	111.451	168.321	115.73	67.4617	141.454
		RAVGYLSGK		19.0169	949.533	6.712	26.3305	75.5437	72.4877	15.7343	28.9965
		DRDFGVVAEQQQQHHQEDQQK	[19] Deamidation Q	22.2322	2550.15	5.9355	46.0104	25.0804	51.5963	40.8315	52.5433
		DYSAEK		17.46	711.348	5.7289	23.8328	25.583	17.0863	26.2251	27.6881
		ALEMKDAAKDR	[4] Oxidation M	74.1668	1262.64	5.4166	427.959	466.109	551.71	526.843	465.495
I1L849	Late embryogenesis abundant protein D-34-like	VSDELAFKPIAPR		38.2667	1441.79	8.3503	1936.53	1995.66	602.882	1885.52	2109.74
		EKL		13.592	370.226	0	475.915	414.005	360.749	548.896	519.862
		VITEFVGR		31.4729	919.513	8.4176	529.383	471.448	230.604	472.967	540.75
		VITEFVGR		32.0202	919.515	8.1268	505.61	545.665	203.966	489.364	459.501
		ATGKN		17.9901	471.246	0	491.607	621.454	427.45	496.731	590.015
		NEGVSVTETK		17.528	1062.55	8.1615	61.5298	195.729	182.191	75.8491	67.8612
		NEGVSVTETK		17.5621	1062.54	8.1615	743.015	939.017	753.248	933.795	881.351
		LPADK		12.0008	542.312	8.1198	183.142	160.363	234.898	316.895	236.617
		HVVGQFVEPDVPMNTPGTALER		47.7287	2392.18	8.3196	937.767	807.204	971.724	925.293	787.271
		YGDVFK		25.3653	727.361	6.995	386.304	449.55	479.919	451.638	480.502
		AGVVGR		13.0275	557.312	7.3575	194.607	215.496	103.415	221.651	222.69
		PADK		12.0008	429.23	0	221.449	200.592	250.82	307.818	283.134
		EDAEGVIGAELR		41.346	1257.63	6.2215	966.13	753.96	1044.31	907.546	879.089
		EDAEGVIGAELR		40.1298	1257.63	7.487	200.267	152.603	230.218	82.6687	73.7594
		KPQGEQDPIK		15.1148	1138.57	7.2354	265.147	236.252	244.43	246.684	337.585
		KPQGEQDPIK		15.1148	1138.59	7.2354	6.62272	4.65815	1.34786	7.58761	9.43003
		EKLPADK		13.6261	799.449	7.0648	149.478	90.8629	118.635	128.863	132.061
		TEFVGR		31.4558	707.371	0	190.372	181.372	101.186	147.112	169.831
		DAALMQATENQALGQTQK		38.437	1916.93	7.5756	585.931	620.331	122.858	459.939	492.964
		DAALMQATENQALGQTQK		38.437	1916.88	7.5756	157.753	149.024	26.4038	140.23	170.623
		DAALMQATENQALGQTQK		39.7015	1916.93	6.2923	544.631	516.358	353.084	425.234	399.236
		ATGKNETEPGGLGAR		17.1339	1456.72	7.6553	293.285	312.044	457.193	472.624	363.992
		TTPGGVAASMAAAATLNQNR		46.9745	1900.94	7.7155	564.835	735.744	552.432	677.483	527.619
		QDISDVAR		20.4713	902.46	7.6919	81.624	188.017	131.058	64.2645	119.483
		ADK		11.9667	332.175	0	86.5564	68.9543	106.925	140.3	118.823
		TTPGGVAASMAAAATLNQNRQVTDA	[N-term] Carbamyl N-TERM	67.5432	2458.16	5.9733	235.372	195.705	283.604	350.918	198.143
		TTPGGVAASMAAAATLNQNRQVTDA	[N-term] Carbamyl N-TERM	67.5432	2458.16	5.9733	21.1884	57.674	54.9671	95.9979	53.968
		PIAPR		38.3178	552.326	0	97.7585	95.7442	7.95728	75.8198	84.8089
		VITEFVGR	[C-term] Dehydrated	31.4558	901.5	0	48.3091	40.0828	11.2	40.4699	48.7625
		HVVGQFVEPDVPMNTPGTALER	[13] Oxidation M	42.5768	2408.17	6.438	215.033	163.273	288.51	189.488	193.735
		TTLSDVLTDAK		43.6373	1162.62	7.5163	109.356	72.0385	195.508	84.9428	86.9874
		NETEPGGLGAR		19.7513	1099.54	7.8395	23.198	89.9427	77.4167	22.911	33.2956
		AFKPIAPR		38.2667	898.489	0	21.3738	19.8025	1.5366	16.1086	19.1448
		DAITIGEALEASAIAGASDKPVDESDAAAIQAAEMR		68.9884	3556.67	7.6016	154.579	177.578	233.449	292.38	148.77
		DAALMQATENQALGQTQK	[5] Oxidation M|[15] Deamidation Q	17.1339	1933.91	6.3279	35.268	33.7125	37.708	44.2881	40.9918
B3TDK6	Lipoxygenase	SVSLQLISATK		40.7209	1145.66	6.4054	401.75	447.992	476.854	395.621	363.314
		GIPNSISI		45.2138	799.448	6.0359	240.641	243.954	335.402	290.937	294.682
		GIPNSISI		46.6145	799.446	4.9768	231.013	343.328	261.718	278.442	237.353
		DNPNWTSDTR		23.1223	1204.6	4.9827	180.36	170.18	215.717	166.334	214.699
		DNPNWTSDTR		23.2924	1204.53	4.9827	13.4981	26.2158	41.9827	4.94324	14.5844
		SNDVYLPR		27.6564	962.478	6.4256	179.86	157.761	185.752	200.437	226.39
		SNDVYLPR		27.6223	962.475	6.4256	53.574	81.2446	70.9414	29.6859	43.3055
		SAWMTDEEFAR		40.626	1341.58	5.982	203.551	221.577	219.614	166.495	165.613
		SSDFLTYGLK		44.1506	1129.57	6.2727	159.581	166.338	246.014	200.439	201.53
		EMLAGVNPNLIR		46.0503	1325.72	5.9449	153.381	219.213	184.639	214.35	207.992
		IFFANQTYLPSETPAPLVK		59.4475	2135.13	6.2496	336.58	409.666	405.912	502.057	425.498
		EFDSFDEVHGLYSGGIK		49.9684	1898.87	5.8618	478.233	519.702	568.735	571.555	458.674
		ISPLPVLK		40.6941	865.564	5.9966	35.2014	38.3685	39.1378	47.0318	44.6828
		LAQIENK		16.5185	814.442	5.6573	115.641	99.5918	135.961	130.764	115.778
		ALEAFKR		21.0865	833.455	6.4104	97.7811	120.39	82.9813	45.8065	100.526
		EIFR		20.4033	563.286	5.7083	127.816	145.601	113.313	111.007	169.223
		GMAIEDPSCPHGIR	[9] Carbamidomethyl C	28.9067	1538.71	5.8818	248.369	160.789	208.546	199.459	215.218
		DWVFTDQALPADLIK		67.8497	1730.89	6.014	139.41	151.235	177.349	222.299	150.052
		EGLTFR		26.6983	721.382	5.8485	81.3283	118.847	130.564	84.787	118.437
		DEAFGHLK		23.5505	915.446	5.744	115.549	166.904	200.438	84.7917	160.868
		TILFLK		43.9634	733.473	5.6948	22.737	23.1774	19.6024	26.2253	24.6268
		TILFLK		45.1261	733.474	4.7491	16.6722	19.1627	17.3746	22.1274	21.4388
		TILFLK		45.1602	733.457	4.7491	18.5163	16.7581	21.9523	19.8598	22.7493
		EFDSFDEVHGLYSGGIK	[N-term] Carbamyl N-TERM	23.0883	1941.89	4.7264	48.642	27.9367	56.6711	35.1448	61.6418
		EHLEPNLEGLTVDEAIQNK		48.242	2148.06	4.9465	97.0173	94.0582	160.096	98.8913	65.7128
		SVSQNVLPLLQSAFDLNFTPR		82.9487	2345.23	6.0222	145.58	161.215	138.838	145.039	134.713
		LSLVNDGGVIEQTFLWGR		72.7454	2003.04	5.5287	64.688	36.8092	92.036	57.2734	43.013
		ATFLEGIITSLPTLGAGQSAFK		82.9487	2221.18	6.2306	54.1926	72.2969	61.0037	61.7742	56.3337
		ATFLEGIITSLPTLGAGQSAFK		83.6326	2221.15	5.7627	12.3705	16.9322	11.0548	14.0707	17.0384
		ATFLEGIITSLPTLGAGQSAFK		83.7007	2221.2	5.7627	11.1571	16.5656	11.1017	14.7116	15.5437
		HASDEVYLGERDNPNWTSDTR		33.3729	2461.06	5.5746	83.7785	97.2888	6.95443	37.7017	53.0522
		FGNKLAQIENK	[3] Deamidation N|[10] Deamidation N	74.1668	1262.64	5.0528	427.959	466.109	551.71	526.843	465.495
P09186	Seed linoleate 9S-lipoxygenase-3	GIPNSISI		45.2138	799.448	6.0359	240.641	243.954	335.402	290.937	294.682
		GIPNSISI		46.6145	799.446	4.9768	231.013	343.328	261.718	278.442	237.353
		DNPNWTSDTR		23.1223	1204.6	4.9827	180.36	170.18	215.717	166.334	214.699
		DNPNWTSDTR		23.2924	1204.53	4.9827	13.4981	26.2158	41.9827	4.94324	14.5844
		SNDVYLPR		27.6564	962.478	6.4256	179.86	157.761	185.752	200.437	226.39
		SNDVYLPR		27.6223	962.475	6.4256	53.574	81.2446	70.9414	29.6859	43.3055
		SAWMTDEEFAR		40.626	1341.58	5.982	203.551	221.577	219.614	166.495	165.613
		SSDFLTYGLK		44.1506	1129.57	6.2727	159.581	166.338	246.014	200.439	201.53
		EMLAGVNPNLIR		46.0503	1325.72	5.9449	153.381	219.213	184.639	214.35	207.992
		IFFANQTYLPSETPAPLVK		59.4475	2135.13	6.2496	336.58	409.666	405.912	502.057	425.498
		EFDSFDEVHGLYSGGIK		49.9684	1898.87	5.8618	478.233	519.702	568.735	571.555	458.674
		ISPLPVLK		40.6941	865.564	5.9966	35.2014	38.3685	39.1378	47.0318	44.6828
		LAQIENK		16.5185	814.442	5.6573	115.641	99.5918	135.961	130.764	115.778
		ALEAFKR		21.0865	833.455	6.4104	97.7811	120.39	82.9813	45.8065	100.526
		EIFR		20.4033	563.286	5.7083	127.816	145.601	113.313	111.007	169.223
		GMAIEDPSCPHGIR	[9] Carbamidomethyl C	28.9067	1538.71	5.8818	248.369	160.789	208.546	199.459	215.218
		DWVFTDQALPADLIK		67.8497	1730.89	6.014	139.41	151.235	177.349	222.299	150.052
		EGLTFR		26.6983	721.382	5.8485	81.3283	118.847	130.564	84.787	118.437
		DEAFGHLK		23.5505	915.446	5.744	115.549	166.904	200.438	84.7917	160.868
		TILFLK		43.9634	733.473	5.6948	22.737	23.1774	19.6024	26.2253	24.6268
		TILFLK		45.1261	733.474	4.7491	16.6722	19.1627	17.3746	22.1274	21.4388
		TILFLK		45.1602	733.457	4.7491	18.5163	16.7581	21.9523	19.8598	22.7493
		PLPVLK		40.6941	665.45	0	11.4657	13.2108	11.9609	13.3884	13.216
		EFDSFDEVHGLYSGGIK	[N-term] Carbamyl N-TERM	23.0883	1941.89	4.7264	48.642	27.9367	56.6711	35.1448	61.6418
		EHLEPNLEGLTVDEAIQNK		48.242	2148.06	4.9465	97.0173	94.0582	160.096	98.8913	65.7128
		SVSQNVLPLLQSAFDLNFTPR		82.9487	2345.23	6.0222	145.58	161.215	138.838	145.039	134.713
		LSLVNDGGVIEQTFLWGR		72.7454	2003.04	5.5287	64.688	36.8092	92.036	57.2734	43.013
		ATFLEGIITSLPTLGAGQSAFK		82.9487	2221.18	6.2306	54.1926	72.2969	61.0037	61.7742	56.3337
		ATFLEGIITSLPTLGAGQSAFK		83.6326	2221.15	5.7627	12.3705	16.9322	11.0548	14.0707	17.0384
		ATFLEGIITSLPTLGAGQSAFK		83.7007	2221.2	5.7627	11.1571	16.5656	11.1017	14.7116	15.5437
		HASDEVYLGERDNPNWTSDTR		33.3729	2461.06	5.5746	83.7785	97.2888	6.95443	37.7017	53.0522
		FGNKLAQIENK	[3] Deamidation N|[10] Deamidation N	74.1668	1262.64	5.0528	427.959	466.109	551.71	526.843	465.495
A0A0R0KRW0	Cupin type-1 domain-containing protein	SQSDNFEYVSFK		40.8329	1449.64	9.8972	13188.1	13499.8	15163.1	14334.9	13521.4
		SQSDNFEYVSFK		42.4916	1449.65	9.4803	15115.5	13464.2	18078.9	16343.1	15561.9
		FYLAGNQEQEFLK		48.225	1585.77	10.1517	11167.8	11720.4	13979.2	14605.5	11322.8
		FYLAGNQEQEFLK		48.327	1585.79	10.1517	972.655	848.762	1951.71	791.565	567.685
		FYLAGNQEQEFLK		49.3534	1585.79	9.0642	526.743	398.097	905.371	389.321	313.339
		FYLAGNQEQEFLK		49.3874	1585.78	9.0642	10403.7	9997.77	12633.2	12070.5	10247
		EAFGVNMQIVR		46.2984	1262.65	9.7844	9864.68	12800.9	10757.7	13253.4	11290.8
		EAFGVNMQIVR		47.7627	1262.65	9.4814	13517.8	14575.1	14009.8	16866.6	14823.4
		EAFGVNMQIVR		47.7627	1262.66	9.4814	1458.28	812.966	1417.49	872.927	748.516
		NLQGENEEEDSGAIVTVK		32.9448	1930.9	9.6539	10340.6	10234.8	3860.57	9285.84	8728.48
		NLQGENEEEDSGAIVTVK		32.0542	1930.92	8.6878	9700.26	11452.4	5012.66	10173.6	10570.7
		NLQGENEEEDSGAIVTVK		32.0542	1930.9	9.6539	783.069	911.412	281.974	837.87	875.365
		LSAQYGSLR		25.7738	993.515	9.2375	2534.07	2685.18	2937.01	2296.61	3112.31
		LSAQYGSLR		26.3041	993.525	9.5417	2468.09	2964.42	2844.6	3003.31	3239.94
		GKQQEEENEGSNILSGFAPEFLK		63.2978	2550.22	9.4898	16575.6	19386	18486.3	27220.3	20210.1
		GKQQEEENEGSNILSGFAPEFLK		70.2976	2550.22	8.6367	13322.2	14179.8	16299.8	19685.2	15591.4
		VTAPAMR		19.462	744.403	9.1062	4379.06	6610.62	5493.3	4382.12	5806.25
		VTAPAMR		18.6908	744.394	8.6451	876.444	836.227	567.235	1049.68	976.311
		RFYLAGNQEQEFLK		42.6449	1741.88	9.3389	18617.5	15246	24279.6	19499.7	16519.3
		NNNPFSFLVPPQESQR		59.9438	1872.91	9.6375	7834.97	8688.16	8283.28	11335	9596.58
		NNNPFSFLVPPQESQR		61.7239	1872.91	9.6011	5496.03	5657.72	5425.67	8317.39	6383.41
		QQEEENEGSNILSGFAPEFLK		66.857	2365.1	8.9179	8124.89	10030.6	8487.22	12437.9	9369.09
		QQEEENEGSNILSGFAPEFLK		68.278	2365.11	9.4016	7670.68	7502.66	8466.31	10028.1	7773.76
		SQRPQDR		8.50846	885.445	7.3025	893.238	1142.65	988.542	1192.38	1199.94
		LSAQYGSLRK		21.9484	1121.62	9.3826	1468.65	1563.08	1494.83	1423.31	1662.76
		QQEEENEGSNILSGFAPEFLK	[N-term] Gln->pyro-Glu	72.3853	2348.08	9.5198	2588.58	2353.89	4015.07	2678.61	2369.84
		QQEEENEGSNILSGFAPEFLK	[N-term] Gln->pyro-Glu	73.8236	2348.08	8.6373	2358.1	1956.01	3597.33	2525.27	1882.88
		ALVQVVNCNGER	[8] Carbamidomethyl C|[9] Deamidation N	29.6071	1358.66	8.4492	1193.4	547.122	1021.12	1186.6	1289.07
		ALVQVVNCNGER	[8] Carbamidomethyl C|[9] Deamidation N	29.6411	1358.67	8.4492	112.657	80.2601	64.6956	59.1477	69.0507
		ALVQVVNCNGER	[8] Carbamidomethyl C|[9] Deamidation N	30.2395	1358.67	8.6174	1645.26	1204.84	1944.75	1699.15	1714.67
		KPQQEEDDDDEEEQPQCVETDKGCQR	[17] Carbamidomethyl C|[24] Carbamidomethyl C	19.5244	3191.27	9.5528	7802.66	7676.88	6106.64	6111.89	10374.1
		VFDGELQEGGVLIVPQNFAVAAK		63.641	2400.27	9.4272	14350.6	15861	15901.3	23397.5	17039
		EAFGVNMQIVR	[7] Oxidation M	34.8616	1278.65	7.7197	2292.88	2657.39	1763.78	2025.73	2136.56
		KPQQEEDDDDEEEQPQCVETDK	[17] Carbamidomethyl C	20.4033	2690.07	9.4873	4293.02	4120.56	2640.84	3262.61	6010.28
		NNNPFSFLVPPQESQR	[3] Deamidation N	64.9229	1873.89	9.0191	1710.81	1865.14	1659.98	2710.74	2155.12
		NNNPFSFLVPPQESQR	[3] Deamidation N	66.4969	1873.88	8.7831	0.910683	16.0349	11.8544	22.2184	15.0425
		NNNPFSFLVPPQESQR	[3] Deamidation N	66.5506	1873.9	8.7831	958.8	1257.85	977.655	1477.17	1255.92
		NNNPFSFLVPPQESQR	[2] Deamidation N	62.9208	1873.91	8.8038	524.201	602.17	728.412	977.696	633.937
		QNIGQNSSPDIYNPQAGSITTATSLDFPALWLLK		82.7758	3659.82	9.5554	3700.22	3978.96	3225.99	3718.03	3420.01
		QNIGQNSSPDIYNPQAGSITTATSLDFPALWLLK		82.7758	3659.77	9.5554	355.598	401.244	317.46	290.41	266.724
		ALVQVVNCNGER	[8] Carbamidomethyl C	28.9748	1357.68	7.8038	511.446	352.063	499.219	490.802	525.59
		ALVQVVNCNGER	[8] Carbamidomethyl C	29.0428	1357.69	7.8038	70.1857	49.6099	65.4732	9.76573	13.5524
		IFPGCPSTYQEPQESQQR	[5] Carbamidomethyl C	34.6376	2150.97	7.7196	1297.7	1401.76	895.735	1127.14	1283.33
		QNIGQNSSPDIYNPQAGSITTATSLDFPALWLLK	[N-term] Gln->pyro-Glu	87.5695	3642.8	8.6428	201.122	197.367	219.478	208.513	180.39
		QNIGQNSSPDIYNPQAGSITTATSLDFPALWLLK	[N-term] Gln->pyro-Glu	88.27	3642.79	8.8302	1750.18	2015.57	1990.02	1540.88	1602.68
		QVKNNNPFSFLVPPQESQR	[1] Deamidation Q	56.6262	2229.11	8.5391	383.595	434.967	642.613	648.582	500.309
		QVKNNNPFSFLVPPQESQR	[5] Deamidation N	58.7471	2229.1	8.6783	255.646	314.92	333.358	421.215	354.129
		YQQQQQGGSQSQK		8.66177	1493.69	7.7945	195.875	226.184	278.077	351.011	270.725
		YQQQQQGGSQSQK		9.26032	1493.68	8.7012	394.024	501.222	274.291	325.186	467.836
		TNDRPSIGNLAGANSLLNALPEEVIQHTFNLK		85.7542	3445.77	8.7104	5396.16	5876.11	5463.27	6241.36	5775.93
		TNDRPSIGNLAGANSLLNALPEEVIQHTFNLK		90.1193	3445.76	9.1305	4445.72	4496.9	5652.61	4634.45	5993.68
		TNDRPSIGNLAGANSLLNALPEEVIQHTFNLK		103.126	3445.77	8.8493	345.216	281.855	605.659	268.246	526.741
		NAMFVPHYTLNANSIIYALNGR	[11] Deamidation N	74.2009	2479.29	7.1147	264.209	149.309	458.119	303.658	162.153
		NAMFVPHYTLNANSIIYALNGR	[20] Deamidation N	70.5557	2479.24	7.6069	247.931	153.793	471.235	336.966	173.352
		NAMFVPHYTLNANSIIYALNGR	[11] Deamidation N	73.1058	2479.24	7.9203	71.3396	12.0933	106.363	48.2676	16.3773
		NAMFVPHYTLNANSIIYALNGR		68.278	2478.25	9.1254	365.532	290.14	395.704	431.361	281.326
		NAMFVPHYTLNANSIIYALNGR	[20] Deamidation N	65.0617	2479.23	7.5867	266.061	230.146	223.805	421.214	302.223
		NAMFVPHYTLNANSIIYALNGR	[1] Deamidation N	67.2172	2479.22	8.3252	150.355	169.411	164.471	234.419	141.474
		LRQNIGQNSSPDIYNPQAGSITTATSLDFPALWLLK		79.8653	3928.99	7.6143	191.7	209.045	320.841	259.968	146.227
		LRQNIGQNSSPDIYNPQAGSITTATSLDFPALWLLK		80.9797	3928.99	8.0256	523.12	407.354	428.074	370.681	367.744
		SQSDNFEYVSFK	[2] Deamidation Q	44.8199	1450.65	7.3884	37.3499	22.9137	73.4628	22.79	44.9199
I1JF86	Sucrose-binding protein-like	DNIVSSLDNVAK		42.1924	1273.66	8.2141	1680.67	1145.31	1687.83	1289.67	1335.57
		DNIVSSLDNVAK		43.6373	1273.65	8.4048	682.797	662.335	891.318	877.78	785.112
		DNIVSSLDNVAK		43.7591	1273.66	8.4048	222.141	128.271	384.112	155.692	151.623
		LLQGIENFR		41.5162	1088.6	8.1578	1661.43	1285.78	1542.65	1401.39	1471.75
		LLQGIENFR		42.2703	1088.6	7.2368	1527.71	1249.13	1925.94	1661.1	1415.69
		AHTFVSPR		18.6908	913.478	7.8724	1541.71	1905.23	1548.54	1620.03	1825.95
		LAILEAR		32.6868	784.486	8.0323	586.635	772.815	380.335	552.42	626.107
		LAILEAR		33.4409	784.485	7.8522	519.809	567.233	256.217	594.795	546.297
		FTFAGK		25.7908	669.348	7.8443	889.913	784.294	964.2	827.144	1025.36
		GHLQISCPHMSSR	[7] Carbamidomethyl C	24.3119	1508.71	8.123	643.39	734.438	811.677	759.047	847.359
		GHLQISCPHMSSR	[7] Carbamidomethyl C	24.3728	1508.71	8.123	441.553	569.706	616.213	456.184	562.919
		VETEGGSIR		16.1584	946.484	7.2901	310.334	355.88	372.5	402.839	322.166
		ESLFFPFELPSEER		71.9231	1725.83	7.5779	333.49	306.082	563.047	334.074	301.566
		ESLFFPFELPSEER		73.1058	1725.83	7.4656	297.862	269.859	411.437	385.331	274.397
		ALAPTK		13.8303	599.346	6.5127	144.527	193.991	145.184	146.442	125.668
		SSWWPFGGESK		57.2244	1266.58	6.355	194.16	220.156	218.019	286.383	235.617
		SSWWPFGGESK		57.2244	1266.59	6.355	10.0376	10.8871	23.3681	17.5172	7.51175
		SSWWPFGGESK		59.6033	1266.58	6.2037	177.671	211.73	194.452	262.592	236.748
		ALAPTKK		12.1202	727.461	6.712	78.7129	50.506	79.1026	131.902	94.103
		SMSTIHYNSHATK		17.511	1475.68	7.0629	349.222	441.314	304.983	385.666	383.35
		AVLGLVR		33.4579	726.478	7.2608	145.744	163.217	61.2594	120.478	141
		ELAFNYPSEMVNGVFER	[12] Deamidation N	60.2697	2001.92	6.426	155.81	171.01	151.003	245.468	189.137
		ELAFNYPSEMVNGVFER	[12] Deamidation N	65.7281	2001.92	6.2271	52.2631	52.7639	41.2369	112.453	54.0278
		ETEVEEDPELVTCK	[13] Carbamidomethyl C	31.2319	1676.75	6.3819	115.142	148.067	63.7116	111.644	134.553
		ETEVEEDPELVTCK	[13] Carbamidomethyl C	31.986	1676.75	6.5848	123.857	108.915	27.8002	97.4159	102.43
		ITLEPGDMIHIPAGTPLYIVNR		65.8302	2419.28	6.8683	66.9834	80.6995	70.0897	112.608	84.8741
		ITLEPGDMIHIPAGTPLYIVNR		65.8302	2419.27	6.8683	5.01794	3.15881	3.05139	11.4767	1.58437
		KESLFFPFELPSEER		65.66	1853.91	6.9941	83.043	88.8134	76.8207	127.736	92.1039
		ELAFNYPSEMVNGVFER		63.7431	2000.94	6.448	52.1284	58.6736	53.8246	91.0319	59.6851
		ELAFNYPSEMVNGVFERK	[N-term] Carbamyl N-TERM|[5] Deamidation N	46.2911	2173.02	6.0104	32.5223	34.3257	29.2788	40.7676	42.9506
		DPESVLSAFSWNVLQAALQTPK		93.3556	2400.24	7.0193	81.0451	62.1174	123.764	42.8853	62.434
		DPESVLSAFSWNVLQAALQTPK		94.2265	2400.24	6.4233	16.9814	46.3139	78.7669	38.5022	55.4766
		LFNQQNEGSIFK		41.6182	1423.72	6.9967	44.9837	6.00765	54.7647	7.65211	9.43972
		FTFAGKDNIVSSLDNVAKELAFNYPSEMVNGVFER	[15] Deamidation N|[28] Oxidation M	26.2701	3924.85	6.299	22.3529	38.7834	5.58701	11.4576	32.3371
		AQFNIFSK		64.9399	953.474	5.6419	4.67696	3.63904	1.80922	8.45114	8.76836
P13917	Basic 7S globulin	VGFSTSSLHSHGVK		24.5941	1441.73	7.643	1146.26	1468.69	1709.84	1372.05	1569.5
		SVAPFGLCFNSNK	[8] Carbamidomethyl C	49.3534	1439.69	7.6068	788.667	699.945	1046.94	839.36	732.927
		SVAPFGLCFNSNK	[8] Carbamidomethyl C	50.5498	1439.7	7.435	956.16	865.793	1382.17	1090.66	818.061
		TYQAPFCHSTQCSR	[7] Carbamidomethyl C|[12] Carbamidomethyl C	23.7718	1741.73	6.6906	629.96	882.276	889.413	718.646	908.359
		AEITLGAR		25.2436	829.461	6.6841	261.363	280.903	225.105	282.677	315.821
		STSSLHSHGVK		24.577	1138.58	0	170.841	237.656	271.672	206.949	250.416
		INAYPSVDLVMDKPNGPVWR	[15] Deamidation N	55.8381	2271.14	6.6026	1259.12	1449.54	1763.47	1997.58	1498.76
		QLEENLVVFDLAR		61.004	1544.82	6.8681	201.291	178.578	193.499	269.749	192.035
		GAIIFGDAPNNMR		41.6182	1374.67	6.5325	497.442	367.262	515.052	426.401	410.006
		GAIIFGDAPNNMR		40.6941	1374.66	6.4338	9.446	17.5455	11.24	0.483356	1.13035
		SVAPFGLCFNSNK	[8] Carbamidomethyl C|[10] Deamidation N	52.1601	1440.69	6.8787	219.544	306.328	247.134	315.591	241.264
		TLGAR		24.9372	516.3	0	97.1039	139.393	119.216	104.993	127.23
		QVK		9.82482	356.208	0	289.395	302.74	309.289	321.467	392.181
		GFSTSSLHSHGVK		24.577	1342.67	0	122.811	170.224	169.884	120.571	166.46
		INAYPSVDLVMDKPNGPVWR		54.8454	2270.15	6.3955	362.087	319.612	401.803	427.71	294.133
		ITLGAR		24.9713	629.346	0	161.833	226.881	225.244	162.362	204.068
		YPTSK		11.8108	594.288	6.3294	70.3792	86.1369	101.475	94.4196	76.7334
		ANTHQCLSCPAASRPGCHK	[6] Carbamidomethyl C|[9] Carbamidomethyl C|[17] Carbamidomethyl C	16.6718	2150.95	5.9843	131.938	52.9208	110.84	97.4674	146.195
		FSTSSLHSHGVK		24.6111	1285.64	0	150.111	174.606	189.973	146.093	197.904
		NTQGVAGLGHAPISLPNQLASHFGLQR		62.9038	2782.41	6.4766	341.006	412.501	483.917	681.039	424.199
		NTQGVAGLGHAPISLPNQLASHFGLQR		59.7396	2782.44	6.4933	197.595	249.376	258.998	344.681	243.076
		NTQGVAGLGHAPISLPNQLASHFGLQRQFTTCLSR	[N-term] Carbamyl N-TERM|[17] Deamidation N|[32] Carbamidomethyl C	77.145	3819.92	6.3308	130.373	138.038	117.038	128.314	137.594
		NTQGVAGLGHAPISLPNQLASHFGLQRQFTTCLSR	[N-term] Carbamyl N-TERM|[17] Deamidation N|[32] Carbamidomethyl C	76.4245	3819.95	6.3308	165.899	131.176	138.803	155.117	145.945
		QAQVK		8.52552	572.294	6.3926	53.684	67.9713	62.243	78.65	58.7195
		CADLFNFANA	[1] Carbamidomethyl C	57.3435	1141.5	6.0728	59.7257	65.9547	77.9628	99.0627	70.2253
		CADLFNFANA	[1] Carbamidomethyl C	59.3114	1141.5	5.5658	40.8234	53.5907	66.611	72.7273	62.4126
		ISGEDLMVQAQPGVTCLGVMNGGMQPR	[9] Deamidation Q|[16] Carbamidomethyl C	57.3265	2845.31	6.6629	41.5894	54.0503	57.6247	81.4572	58.5918
		ISGEDLMVQAQPGVTCLGVMNGGMQPR	[11] Deamidation Q|[16] Carbamidomethyl C	56.5045	2845.32	5.5445	22.7214	21.8033	62.2844	45.9031	23.1411
A0A0R0HYM3	Beta-conglycinin alpha subunit	SPQLENLR		25.7738	955.514	8.4786	5046.35	5317.86	6145.99	5334.2	6089.24
		NPQLR		13.8984	626.357	8.4798	1165.68	1615.34	1216.46	1266.66	965.572
		NPQLR		13.8984	626.348	8.4798	214.597	179.179	150.262	260.271	260.224
		NFLAGSK		22.4901	735.396	8.6652	3445.98	3518.91	5007.28	2929.89	4212.49
		FQTLFK		35.888	782.435	8.4626	2652.91	2321	1900.31	2334.97	2524.77
		FQTLFK	[2] Deamidation Q	38.179	783.419	8.0023	1140.56	1126.41	456.101	978.203	1109.32
		FQTLFK	[2] Deamidation Q	38.7969	783.418	7.6225	1115.33	1181.32	551.879	1178.65	1129.01
		FYEITPEKNPQLR		34.6547	1633.84	6.98	700.208	729.316	438.562	613.471	732.558
		ELAFPAGSAQDIENLIK		65.3341	1814.94	6.58	561.085	616.891	539.333	930.45	805.141
		ELAFPAGSAQDIENLIK		66.2245	1814.94	7.2539	369.151	492.374	406.641	597.775	531.052
		IPAGTTVYLVNPDK		40.1298	1486.8	6.6707	866.892	884.871	818.483	795.992	818.515
		FEEINR		20.4713	806.399	6.6457	268.331	346.768	244.718	166.915	283.031
		ESYFADAQPLQK		35.6982	1395.67	6.7685	347.469	332.803	266.335	274.273	305.331
		ESYFADAQPLQK		36.5374	1395.67	6.9593	501.447	409.588	306.474	497.574	516.015
		QNNPFHFSSNR		27.6564	1346.63	5.1112	676.399	634.665	654.2	657.057	736.278
		IPAGTTVYLVNPDKK		35.4599	1614.87	6.6696	372.518	368.801	278.433	317.353	329.261
		FVPEHGEQQHEEEERER		16.1755	2163.94	7.1212	243.95	303.147	132.523	260.528	284.079
		VLFGGEGR		26.6472	833.443	7.0915	124.367	142.216	150.19	109.872	163.284
		ALINLVKPDDRDPYYLDR		49.3534	2175.11	6.9935	265.252	245.824	354.348	292.16	221.663
		ALINLVKPDDRDPYYLDR		51.868	2175.11	7.1821	156.335	184.622	166.894	211.294	157.061
		FVPEHGEQQH		16.1414	1170.52	0	53.6533	81.9108	63.0721	66.8373	65.2392
		ELAFPAGSAQDIENLIK	[10] Deamidation Q	72.6604	1815.94	6.1517	1303.69	1161.49	1722.13	1361.57	1257.73
		GSFVF		44.4597	555.293	4.4476	147.161	153.42	189.087	187.042	192.806
		RQNNPFHFSSNR	[11] Deamidation N	43.7251	1503.7	5.5474	64.4747	21.0471	113.075	23.4089	29.1389
		FEEINRVLFGGEGR		38.3689	1621.8	5.4301	38.0845	37.1222	1.43372	24.7782	23.2257
		EQQQGEETREVR		5.119	1487.64	5.1498	7.54009	0.787115	0	7.15291	0
I1JPV0	Late embryogenesis abundant protein LEA	DYAAEK		18.9147	695.347	7.1937	1423.09	2033.65	1887.14	1501.49	1540.15
		DYAAEK		12.5652	695.312	7.1937	53.9468	30.4446	18.2421	59.0939	67.0753
		LGELK		17.528	558.341	6.4341	668.244	875.773	854.62	889.475	720.218
		AGEYTDYAAQK		21.7189	1215.55	6.4078	1670.03	1805.44	1672.23	1398.19	1921.88
		AGEYTDYAAQK		20.7775	1215.55	6.9034	75.3772	201.743	77.501	10.9126	69.523
		MEESRPGAVADALK		27.4862	1472.73	7.4809	1499.96	1588.61	1597.96	1523.77	1749
		MGEYSDYATQK		23.7207	1291.56	6.4545	274.456	355.277	381.831	277.897	403.175
		MGEYSDYATQK		24.4579	1291.55	6.7025	296.914	463.058	538.246	379.961	405.581
		TNERDEGYDLHDEANFK		27.7245	2051.88	6.3487	1909.16	1906.39	1894.94	1839.12	2032.32
		DIGDINR		21.736	801.396	6.265	529.636	638.191	1055.35	738.994	570.258
		DYTAEK		12.8717	725.33	6.9193	211.915	259.872	180.974	241.953	221.646
		QARAEAAAK	[1] Deamidation Q	28.9067	915.485	6.2606	403.084	278.662	348.46	409.794	423.772
		DTTVQK		9.02198	690.353	6.2905	73.6315	83.0415	58.8855	85.0884	95.3452
		DTTVQK		9.12423	690.337	6.2905	152.152	264.459	220.041	280.207	176.924
		LRDNTFNTWK		28.7948	1293.65	6.5529	392.719	264.836	383.745	396.722	410.305
		AMGFFTGGNK		36.1944	1028.49	6.6557	288.703	263.213	214.158	306.756	312.471
		AMGFFTGGNK		36.1944	1028.48	6.6557	41.8457	31.2725	51.6824	27.1144	29.6735
		VQK		9.12423	373.235	0	67.4779	93.0706	73.9324	105.322	95.4725
		EAVVGKPHHEEVYAK		18.5375	1691.86	6.0546	663.241	898.897	681.13	641.645	743.142
		VQDKEYGTGR		13.4291	1151.56	5.7264	57.8915	42.8546	39.2632	60.1874	49.3985
		AMDGDMEEEGVLHVER		37.0166	1815.79	5.5746	346.712	295.871	239.611	324.198	262.586
I1LE41	Late embryogenesis abundant protein D-34-like	NNPDATATPGGVAASVAAAAR		41.6182	1880.92	8.9191	4178.4	2678.22	3618.32	3008.97	3150.34
		NNPDATATPGGVAASVAAAAR		42.8177	1880.93	8.8827	2336.58	1997.16	3408.01	2559.09	2310.46
		LADVLTGATAK		30.3612	1058.61	8.4512	167.503	379.854	343.347	142.229	172.779
		LADVLTGATAK		30.9937	1058.59	8.4512	1411.55	1560.88	1419.86	1679.15	1685.24
		LADVLTGATAK		31.0617	1058.62	8.3624	157.054	355.045	249.788	117.928	121.571
		AATLQDAEGVASAEAR		35.4145	1558.76	8.1834	1144.27	1236.79	879.572	1137.97	1077.41
		AATLQDAEGVASAEAR		34.5185	1558.76	8.3224	1186.96	1037.03	725.088	1030.72	1314.84
		LNENVK		13.8984	715.392	7.9254	422.824	552.277	486.209	417.061	330.352
		LNENVK		13.8984	715.379	7.9254	197.861	193.292	203.643	268.118	233.31
		IITEAVGGQVVEQYVEPNPVEAGR		52.6561	2553.3	8.4241	1134.05	1264.97	1146.64	1576.51	909.724
		IITEAVGGQVVEQYVEPNPVEAGR		53.3395	2553.29	7.8909	816.384	1126.03	779.616	1003.55	826.495
		TQPGGASSVMQSAATR		25.0734	1547.75	7.3402	356.935	549.11	478.086	390.313	468.623
		TQPGGASSVMQSAATR		25.5696	1547.74	7.438	576.075	420.694	609.67	543.471	697.454
		LPADK		12.0008	542.312	8.1198	183.142	160.363	234.898	316.895	236.617
		RPQGQDPIK		14.7547	1037.57	7.8714	252.977	138.688	245.648	218.194	221.664
		ATGSNVITPGGLAAMAQSAAAYNADCK	[26] Carbamidomethyl C	60.6297	2609.22	8.1691	902.726	810.572	982.536	1249.74	860.162
		ESAITIGEALEATAQTVGHKPVDQSDASAIQAAEVR		61.6899	3662.82	7.257	259.535	220.436	260.492	443.395	196.483
		LNENVK	[N-term] Ammonia-loss	13.8984	698.352	0	24.4617	27.9724	18.692	26.2939	24.4072
		YGDVFDVYGDLAQMPIAPEDAAMMQSAEAR		74.7311	3260.44	8.0755	169.962	175.233	299.668	166.672	153.637
		YGDVFDVYGDLAQMPIAPEDAAMMQSAEAR		75.4148	3260.42	7.8286	201.816	142.005	160.271	158.913	131.431
		AAAAR		41.6182	458.27	0	100.173	83.3362	97.9439	90.628	90.5498
		RIITEAVGGQVVEQYVEPNPVEAGR		48.9763	2709.38	6.4664	129.069	88.915	218.906	138.267	90.2495
		LADVLTGATAKLPADK		50.5158	1582.87	6.752	132.62	105.42	156.943	132.706	80.4437
		ATAK		30.7698	371.209	0	46.388	43.8239	52.8902	50.0632	52.1948
Q8RVH5	Basic 7S globulin 2	QLEEK		19.462	645.332	6.9327	1813.97	2964	2252.47	1634.29	2286.21
		VTLGTR		20.9334	645.311	0	1020.24	1372.52	1213.5	959.45	1195.45
		VGFSTSSLHSHGVK		24.5941	1441.73	7.643	1146.26	1468.69	1709.84	1372.05	1569.5
		SVAPFGLCFNSNK	[8] Carbamidomethyl C	49.3534	1439.69	7.6068	788.667	699.945	1046.94	839.36	732.927
		SVAPFGLCFNSNK	[8] Carbamidomethyl C	50.5498	1439.7	7.435	956.16	865.793	1382.17	1090.66	818.061
		LMVFDLAR		52.7584	963.518	6.5478	250.295	262.087	210.114	302.913	221.723
		LMVFDLAR		53.4248	963.523	7.1755	21.095	45.9469	24.8022	20.943	15.9405
		LMVFDLAR		53.4928	963.52	7.1755	119.478	157.868	129.931	172.895	149.353
		TYQAPFCHSTQCSR	[7] Carbamidomethyl C|[12] Carbamidomethyl C	23.7718	1741.73	6.6906	629.96	882.276	889.413	718.646	908.359
		AEVTLGTR		21.6338	845.459	7.1985	272.287	355.855	307.762	224.5	316.234
		INAYPSVDLVMDKPNGPVWR	[15] Deamidation N	55.8381	2271.14	6.6026	1259.12	1449.54	1763.47	1997.58	1498.76
		SVAPFGLCFNSNK	[8] Carbamidomethyl C|[10] Deamidation N	52.1601	1440.69	6.8787	219.544	306.328	247.134	315.591	241.264
		INAYPSVDLVMDKPNGPVWR		54.8454	2270.15	6.3955	362.087	319.612	401.803	427.71	294.133
		YPTSK		11.8108	594.288	6.3294	70.3792	86.1369	101.475	94.4196	76.7334
		ANTHQCLSCPAASRPGCHK	[6] Carbamidomethyl C|[9] Carbamidomethyl C|[17] Carbamidomethyl C	16.6718	2150.95	5.9843	131.938	52.9208	110.84	97.4674	146.195
		QAQVK		8.52552	572.294	6.3926	53.684	67.9713	62.243	78.65	58.7195
		CGDLFNFANA	[1] Carbamidomethyl C	56.0084	1127.49	5.9335	57.0008	46.991	97.0107	82.4116	45.2372
		LMVFDLAR	[2] Oxidation M	46.8044	979.507	6.0409	33.1885	43.0212	29.8017	43.7146	42.0622
		VFDLAR		53.3907	719.393	0	27.6336	44.8938	36.7787	47.2615	39.1071
		ISGEDLMVQAQPGVTCLGVMNGGMQPR	[9] Deamidation Q|[16] Carbamidomethyl C	57.3265	2845.31	6.6629	41.5894	54.0503	57.6247	81.4572	58.5918
		ISGEDLMVQAQPGVTCLGVMNGGMQPR	[11] Deamidation Q|[16] Carbamidomethyl C	56.5045	2845.32	5.5445	22.7214	21.8033	62.2844	45.9031	23.1411
		QDIFHDLAFTPLTVTPQGEYNVR		74.5948	2643.29	0	34.442	16.3674	70.5389	23.6715	16.3457
Q9XET1	Seed maturation protein PM31	ILQISGER		25.8078	914.523	7.89	746.595	634.405	668.737	562.38	781.863
		ILQISGER		26.331	914.519	7.7142	805.434	1066.55	933.528	989.901	1044.99
		QIDVV		28.9067	572.32	6.9286	509.895	405.596	481.046	483.962	520.397
		QIDVV		29.8311	572.311	7.2956	624.121	384.222	506.483	548.234	544.798
		ADLPGVK		22.9522	698.392	7.994	194.113	104.034	127.593	222.303	277.099
		ADLPGVK		22.9862	698.403	7.994	720.481	550.463	922.483	581.416	839.547
		VGDADDITSSLAHAHVDWR		48.361	2063.96	7.9352	1068.37	1099.89	1382.03	1325.6	1029.14
		VGDADDITSSLAHAHVDWR		50.0366	2063.95	7.4259	817.163	830.43	851.399	1003.94	779.951
		FRLPEDANPNQISCTLENGVLNVTVPK	[14] Carbamidomethyl C|[18] Deamidation N	60.3151	3025.48	7.1743	1225.28	1362.84	1231.5	1826.84	1460.64
		PGVK		22.9862	399.236	0	692.074	554.875	669.436	717.594	870.332
		SRDWCDPSSPFTDLWDPR	[5] Carbamidomethyl C	60.8679	2235.96	8.0542	631.454	679.065	771.763	1052.23	688.278
		DWCDPSSPFTDLWDPR	[3] Carbamidomethyl C	68.4142	1992.87	8.4274	528.581	533.496	577.038	692.569	535.842
		ETDKAHIFR		18.7929	1115.57	7.9656	437.299	560.445	489.822	400.952	478.696
		FRLPEDANPNQISCTLENGVLNVTVPK	[8] Deamidation N|[14] Carbamidomethyl C	61.5878	3025.47	6.8622	874.521	940.301	931.489	1399.32	1056.82
		FRLPEDANPNQISCTLENGVLNVTVPK	[8] Deamidation N|[14] Carbamidomethyl C	67.7475	3025.49	6.9878	670.739	774.492	745.735	1114.21	793.355
		LPGVK		22.9862	512.337	0	101.807	58.7819	114.565	80.4765	111.689
		AHIFR		17.1339	642.362	6.4692	155.577	195.346	260.72	219.714	169.021
		IFR		16.6377	434.22	0	408.168	361.61	338.457	472.366	453.732
		VGDADD		48.361	572.232	0	13.2524	16.8875	24.0075	17.0982	11.3441
		DWCDPSSPFTDLWDPRR	[3] Carbamidomethyl C	65.7622	2148.98	5.8679	5.16787	4.83545	4.83321	11.1302	4.05906
		VQVEENK		4.09183	844.408	6.2274	4.66509	0	4.39827	7.95303	4.26063
P08170	Seed linoleate 13S-lipoxygenase-1	GTPEYEEMINNHEK		46.8725	1689.69	5.4674	1726.32	2279.64	1612.21	2074.78	1973.8
		SVSLQLISATK		40.7209	1145.66	6.4054	401.75	447.992	476.854	395.621	363.314
		GIPNSISI		45.2138	799.448	6.0359	240.641	243.954	335.402	290.937	294.682
		GIPNSISI		46.6145	799.446	4.9768	231.013	343.328	261.718	278.442	237.353
		DVISTIIPLPVIK		71.855	1406.88	7.7027	245.125	248.205	364.861	257.642	255.668
		DVISTIIPLPVIK		71.855	1406.9	7.7027	12.1849	0.570512	30.013	0	0
		LLTPHYR		23.2924	898.499	6.2046	74.5499	67.2727	88.0801	80.4527	99.5711
		QGEVFYVPR		36.6566	1093.56	5.3358	132.838	121.244	78.9793	114.016	116.048
		QGEVFYVPR		37.4787	1093.55	5.652	148.414	111.965	85.9802	128.179	127.718
		NDSELQHWWKEAVEK	[6] Deamidation Q	49.9684	1898.87	6.0811	478.233	519.702	568.735	571.555	458.674
		NWVFTDQALPADLIK		65.4362	1729.91	7.006	198.372	212.839	189.545	326.678	264.881
		NWVFTDQALPADLIK		66.2926	1729.91	6.2659	129.275	188.503	141.18	220.83	195.71
		LGPVQLPYTLLYPSSEEGLTFR		74.2009	2479.29	6.2858	264.209	149.309	458.119	303.658	162.153
		LGPVQLPYTLLYPSSEEGLTFR		74.9891	2479.29	6.3894	148.876	103.283	211.586	107.073	105.666
		GVAIKDPSTPHGVR		21.8917	1432.77	5.8957	30.2921	29.9856	32.6846	27.6567	32.2558
		SLSQIVQPAFESAFDLK		68.1077	1878.96	6.7699	197.031	198.88	216.962	247.158	182.381
		SLSQIVQPAFESAFDLK		69.1343	1878.96	5.9457	84.4844	81.8823	94.3506	119.192	91.302
		IYDYDVYNDLGNPDKSEK	[8] Deamidation N|[12] Deamidation N	21.5657	2148.94	5.0857	29.9917	37.8904	25.2703	9.92036	24.9433
		IYDYDVYNDLGNPDKSEK	[8] Deamidation N|[12] Deamidation N	21.6338	2148.96	5.0857	88.3995	95.4663	65.9564	69.0311	103.603
		NWVFTDQALPADLIK	[7] Deamidation Q	68.7061	1730.88	6.2932	105.19	102.05	111.161	146.473	108.992
		SNLDPAIYGDQSSK		29.573	1493.7	5.653	112.598	28.8074	97.4853	99.0875	103.176
		NELEVNPDGSAVDNLNAFLGR		61.7921	2243.08	5.981	79.5393	62.2828	85.2655	104.626	66.5587
		ITADSLDLDGYTMDEALGSR		56.6943	2142	5.9595	46.6126	53.1194	86.9591	88.1367	52.2351
Q9XET0	Seed maturation protein PM30	GAAQGATEAVK		14.9785	1001.53	8.312	249.418	405.141	454.775	169.757	210.57
		GAAQGATEAVK		15.0126	1001.51	8.312	760.266	706.058	646.191	846.239	912.595
		TNQTMGNIGEK		19.8803	1191.56	7.8824	1133.72	1762.32	1104.88	871.33	1396.62
		DNTQGFLQQTGEK		29.0769	1464.69	5.8723	1701.55	749.074	1587.65	1458.29	1725.61
		DNTQGFLQQTGEK		29.8991	1464.7	7.7538	2031.71	1203.79	1965.04	1868.89	1835.56
		QTLGLGEHDQDNRR	[N-term] Gln->pyro-Glu	24.7813	1620.77	7.7189	1527.45	1877.82	1896.79	1735.2	2107.53
		QTLGLGEHDQDNRR	[N-term] Gln->pyro-Glu	19.1531	1620.71	5.7576	91.415	127.683	100.15	95.2759	109.28
		QTLGLGEHDQDNRR		19.0509	1637.78	8.1927	814.137	1268.94	1099.46	900.091	1020.12
		QSYEAGQTK		13.0105	1010.47	7.5367	269.494	283.467	169.423	318.277	308.246
		ESAQSGKDNTQGFLQQTGEK		25.5696	2151.97	7.024	757.867	721.512	599.896	807.316	983.54
		ESAQSGKDNTQGFLQQTGEK		25.5696	2152	7.024	351.507	245.455	380.429	314.242	398.144
		TSEMGQSTK		11.8108	967.435	8.2346	162.281	226.448	298.403	265.995	181.341
		VKGAAQGATEAVK		15.1148	1228.64	6.8377	295.781	249.328	320.401	328.97	304.145
		QTLGLGEHDQDNR		21.3077	1481.68	6.4774	166.398	222.962	212.261	171.337	180.834
		TQEMAQAAKEK	[2] Deamidation Q	42.9367	1234.57	5.5296	183.206	176.171	225.551	204.276	199.261
		EKTQQTAQAAK		9.26032	1202.6	6.71	73.1899	100.595	70.6392	92.7905	87.6331
		TQQNTGAAQQK		8.26755	1173.57	6.4488	55.1506	54.528	24.8161	47.9872	46.2319
		TSEMGQSTKESAQSGK	[N-term] Carbamyl N-TERM	43.7251	1697.76	6.2575	35.768	20.1194	60.2008	26.4523	22.9219
		TQQNTGAAQQKTSEMGQSTK	[15] Oxidation M	24.1148	2138.98	6.6066	3.25395	3.65745	8.15276	1.17592	3.96954
P00330	Alcohol dehydrogenase 1	VLGIDGGEGKEELFR		39.9254	1617.84	6.1309	27878.6	29293.4	24777.6	29891.7	29403.1
		VLGIDGGEGKEELFR		43.3649	1617.86	6.1309	201.119	140.268	215.645	184.202	168.272
		VLGIDGGEGKEELFR		44.3235	1617.82	6.0875	102.329	95.1907	149.051	106.974	117.237
		VVGLSTLPEIYEK		52.2281	1446.8	7.8422	935.089	1299.31	1001.99	1314.94	955.975
		IGDYAGIK		25.2436	835.439	7.5277	527.633	558.548	477.484	601.097	664.766
		DIPVPKPK		24.251	892.516	6.8046	314.69	364.942	409.809	363.979	419.677
		ANELLINVK		37.3426	1012.59	7.3904	330.085	228.591	202.837	270.511	263.725
		SISIVGSYVGNR		38.865	1250.66	6.6261	217.565	232.524	62.1601	189.389	195.725
		SISIVGSYVGNR		39.4633	1250.65	6.619	233.887	240.205	149.15	239.404	220.288
		ANGTTVLVGMPAGAK		35.7322	1385.73	6.3819	552.593	534.216	425.389	526.574	524.797
		DIVGAVLK		40.4559	813.492	6.4684	139.395	133.705	161.418	125.366	115.268
		PVPKPK		23.8765	664.402	0	51.4239	53.8262	44.9202	52.0467	61.8908
		GVIFYESHGK		26.4259	1135.56	7.2254	314.73	297.349	320.229	320.384	396.477
		EALDFFAR		49.0956	967.478	7.0969	56.3969	50.1322	64.8189	64.1868	56.9602
		GQIVGR		11.3823	628.359	6.1589	31.2944	18.8877	28.5675	20.7225	38.1434
		VLGIDGGEGK		26.2701	943.499	6.3315	47.9755	45.4401	36.0534	55.965	66.2459
		ANELLINVK	[C-term] Dehydrated	37.2208	994.484	0	17.3801	10.8135	7.74587	9.96754	10.3077
P25272	Kunitz-type trypsin inhibitor KTI1	NKPLVVQFQK		27.8802	1199.7	9.5337	14307.1	16168	14318.1	15911.2	16736.7
		FRSSTA		23.3533	667.338	5.9865	1728.57	1908	2242.64	1472.57	2191.84
		EICPLTVVQSPNELDK	[3] Carbamidomethyl C	49.2174	1840.92	8.7428	1907.31	1742.01	2989.85	2048.5	1720.95
		EICPLTVVQSPNELDK	[3] Carbamidomethyl C	50.0877	1840.92	8.3042	1111.87	1281.84	1490.94	1470.91	1098.87
		RSSTA		23.3264	520.27	0	934.486	947.896	1181.53	965.888	1210.96
		GGGIEVDSTGK		18.9828	1018.5	8.2936	292.067	520.105	384.65	303.572	376.077
		RLVLSK		17.7322	714.473	8.3311	104.238	124.051	74.3554	129.094	136.633
		LVFCPQQAEDNKCEDIGIQIDDDGIR	[4] Carbamidomethyl C|[13] Carbamidomethyl C	52.5685	3047.38	7.5785	594.853	678.688	601.147	810.174	516.214
		LVFCPQQAEDNKCEDIGIQIDDDGIR	[4] Carbamidomethyl C|[13] Carbamidomethyl C	53.3225	3047.37	6.5956	342.343	509	368.32	519.206	429.629
		DTVDGWFNIER		51.0969	1350.63	7.0652	166.15	163.515	174.558	218.257	156.031
		DTVDGWFNIER		54.4852	1350.62	8.2561	869.609	832.769	905.597	1089.57	877.536
		DTVDGWFNIER		54.641	1350.63	8.2561	95.0239	46.5902	72.2911	58.2988	45.2172
		DTVDGWFNIER		57.5307	1350.63	6.3858	992.494	1166.56	1239.85	1551.82	1279.93
		GKGGGIEVDSTGK		16.3895	1203.6	7.4739	553.606	544.793	545.623	685.38	626.994
		AVK		17.8003	316.214	0	40.0672	42.379	34.4668	43.307	47.1008
		EGLQAVK	[C-term] Dehydrated	17.8003	725.406	0	107.41	135.072	65.9386	106.545	120.553
		LAARDTVDGWFNIER		55.6921	1761.92	5.9602	1627.71	1709.64	1894.3	2284.5	1822.54
		CEDIGIQIDDDGIR	[1] Carbamidomethyl C	46.3081	1617.8	6.6567	1.04668	2.64069	0.998276	2.93758	3.14155
A0A0R0J965	Glucose and ribitol dehydrogenase-like	VALVTGGDSGIGR		31.2319	1200.66	6.5474	980.629	1115.21	814.39	1081.03	1111.43
		VALVTGGDSGIGR		31.2319	1200.67	6.5474	50.4747	109.43	57.5542	21.0772	27.6227
		GLSQQLASR		23.1734	958.516	7.1475	386.495	304.822	407.968	287.556	452.947
		EGATVAFTYVK		37.4787	1184.6	5.1846	31.8585	6.78036	8.78723	0.312494	7.5691
		EGATVAFTYVK		38.0769	1184.6	5.1297	21.2065	10.4395	9.8194	5.1752	6.63268
		EGATVAFTYVK		39.6334	1184.61	5.5794	492.924	504.648	444.99	525.03	520.452
		QVIDLVVK		38.7969	912.566	6.5181	146.162	150.382	56.4288	113.114	134.403
		QVIDLVVK		39.1713	912.562	6.7212	150.636	175.447	69.0263	160.479	137.779
		LDVLVNNAAEQHLTNSVEEITQQQLER		64.7357	3090.54	5.9226	451.129	522.604	453.338	724.211	549.882
		LDVLVNNAAEQHLTNSVEEITQQQLER		64.7357	3090.54	5.9226	13.3285	12.1703	20.387	23.9121	8.19776
		LDVLVNNAAEQHLTNSVEEITQQQLER		65.7622	3090.54	6.3496	309.103	357.465	307.319	563.72	413.562
		AVCLCFAK	[3] Carbamidomethyl C|[5] Carbamidomethyl C	34.4844	967.466	5.4268	291.894	329.5	200.216	236.381	309.338
		TQPGK		11.7086	529.302	4.4869	110.733	132.532	167.862	168.122	130.29
		MLLEAK		24.9372	703.392	6.1917	58.2491	60.0965	50.8969	72.0134	75.515
		LEAK		24.9372	459.256	0	94.7025	123.511	121.059	110.291	127.549
		QVIDLVVK	[C-term] Dehydrated	38.7092	894.461	0	51.1162	57.8079	12.7495	25.8153	30.7444
		QVIDLVVK	[C-term] Dehydrated	38.7969	894.518	0	129.91	131.388	26.6594	134.467	131.864
		QVIDLVVK	[C-term] Dehydrated	39.259	894.46	0	71.5587	69.6752	8.89685	22.8323	34.8695
		GAIVAFTR		31.6941	833.479	6.2152	84.7117	69.4087	58.2551	66.879	62.4114
		LDVLVNNAAEQHLTNSVEEITQQQLER	[15] Deamidation N	66.6868	3091.51	5.6779	79.5703	109.235	77.4094	112.936	89.1968
		VFGTNIFSQFFLVK		83.2044	1645.86	5.8598	39.66	40.733	26.4152	33.2148	39.1193
		TGGDSGIGR		31.2319	818.402	0	13.5427	22.0174	3.14716	10.2078	12.6843
		EGSCIINSTSVNAYNGNPEALDYTATK	[4] Carbamidomethyl C|[12] Deamidation N	46.2741	2889.3	5.2953	49.4229	80.0825	65.7729	49.9167	41.3752
Q42447	Maturation protein	HYDDQGR		10.2192	889.371	7.81	608.508	875.659	987.632	498.528	833.763
		LPGGHSDK		11.8108	809.405	6.8942	529.339	661.93	759.336	779.587	588.869
		EKLPGGHSDK		13.1637	1066.54	8.0165	987.797	875.99	483.851	1038.65	1125.21
		QTDEYGNPVHATSVTYVATK		32.9958	2180.04	7.0398	2781.3	2980.9	756.992	2508.13	2588.95
		KVDEYGNVER		17.6641	1207.59	6.2039	121.341	293.061	305.467	118.254	132.566
		KVDEYGNVER		17.6641	1207.59	6.2039	620.908	802.917	453.845	621.999	756.532
		QTDEYGNPVHATSVTYVATK	[N-term] Gln->pyro-Glu	38.0089	2163.02	5.9801	1452.1	1379.63	385.615	1143.27	1272.09
		SGNTGGTGYGGTGGTDYGTAGGTGYGSGTGYGINTGGAHTEAGYGK		35.922	4120.73	6.9514	2351.67	1907.09	1434.54	1997.78	1951.66
		DHETTGVYGLNTDR		27.4862	1576.72	6.5675	449.215	392.273	483.779	443.226	501.761
		QQHDAIGVYPGIDIGR		43.6373	1737.89	7.0418	215.565	185.478	303.504	240.776	215.713
		QQHDAIGVYPGIDIGR		42.1145	1737.91	7.0435	197.743	165.076	195.523	170.608	143.687
		QQHDAIGVYPGIDIGR		42.1145	1737.88	7.0435	181.068	126.577	187.748	140.485	128.445
		HHGTTGVNPGIDTHNQQHGTTGGYAGDTGR		23.1223	3042.32	6.9637	218.718	97.9703	330.331	274.228	420.463
		PGIDIGR		42.1145	726.4	0	11.4046	11.2043	11.7224	12.6566	12.3331
		QHGNTGGLYYGTDTADTGTGPR	[N-term] Gln->pyro-Glu|[1] Deamidation Q	34.1414	2221.96	5.6735	33.6034	30.7899	10.2689	24.9284	24.7512
		QHDTTGVYPEKDTGR		16.7058	1702.78	6.2092	6.41665	0	4.55029	4.72413	7.23827
		QHDTTGVYPEKDTGR		16.74	1702.79	6.2092	18.3182	1.77114	23.4495	13.5686	17.6622
P29531	P24 oleosin isoform B	AQDTREAAARDARDAR		16.791	1771.86	6.454	4468.03	2520.01	4070.55	4613.55	5456.62
		AQDTREAAARDARDAR		30.7017	1771.85	6.026	60.314	87.1701	73.628	55.0911	62.006
		YEAGVVPPAR		24.6111	1057.56	8.9322	2340.31	3151.01	3217.45	2799.41	3211.1
		EVGQDIQSK		15.7134	1002.51	7.6255	825.185	704.444	952.706	965.423	1101.79
		YEAGIK		16.6888	679.354	7.8578	940.454	877.454	1102.44	1145.78	1149.03
		TKEVGQDIQSK		14.8341	1231.63	7.851	639.395	538.565	1054.26	740.504	583.676
		APSSIYHSER		16.808	1145.55	7.8775	645.459	469.168	528.998	588.039	707.39
		AQDTREAAARDAR		17.46	1429.66	6.7148	951.569	1442.67	417.488	512.704	1006.93
		ETQPASENLAAAAK		23.4143	1399.71	7.081	334.671	370.037	346.572	238.343	406.777
		HHLAEAAEYVGQK		24.9372	1451.72	7.4063	2208.61	2495.38	2561.65	2241.11	2511.23
		PPAR		24.6111	439.246	0	123.407	168.212	184.285	146.168	174.99
		AQDTREAAARDARDAR	[2] Deamidation Q	17.9901	1772.85	6.1604	572.18	694.345	508.723	528.191	681.488
		VPPAR		24.7473	538.296	0	180.067	185.088	219.903	184.29	228.379
		YEAGIK	[N-term] Carbamyl N-TERM	25.2095	722.365	6.6295	135.314	159.901	179.482	100.755	150.664
P01064	Bowman-Birk type proteinase inhibitor D-II	CLDTNDFCYKPCK	[1] Carbamidomethyl C|[8] Carbamidomethyl C|[12] Carbamidomethyl C	31.918	1719.7	7.1595	4720.96	4134.3	1407.06	3883.28	4302.64
		CLDTNDFCYKPCK	[1] Carbamidomethyl C|[8] Carbamidomethyl C|[12] Carbamidomethyl C	32.9447	1719.7	8.9996	4709.82	4845.85	1634.15	4941.14	4784.86
		LNSCHSDCK	[4] Carbamidomethyl C|[8] Carbamidomethyl C	9.64324	1119.45	8.052	563.654	474.786	947.035	882.484	936.529
		SCMCTR	[2] Carbamidomethyl C|[4] Carbamidomethyl C	12.2733	813.301	7.5826	574.268	523.686	543.138	850.99	615.998
		SMPPQCSCEDIR	[2] Oxidation M|[6] Carbamidomethyl C|[8] Carbamidomethyl C	19.9072	1494.62	7.7538	812.138	1056.78	718.998	726.168	1041.13
		SMPPQCSCEDIR	[2] Oxidation M|[6] Carbamidomethyl C|[8] Carbamidomethyl C	19.9072	1494.61	7.7538	0	64.8672	42.9351	0	2.36687
		SDQSSSYDDDEYSKPCCDLCMCTR	[16] Carbamidomethyl C|[17] Carbamidomethyl C|[20] Carbamidomethyl C|[22] Carbamidomethyl C	35.4258	2978.07	7.3175	1405.08	1367.76	1062.91	1467.63	1420.03
		SDQSSSYDDDEYSKPCCDLCMCTR	[16] Carbamidomethyl C|[17] Carbamidomethyl C|[20] Carbamidomethyl C|[22] Carbamidomethyl C	34.5355	2978.07	7.8024	1192.59	833.419	679.594	1162.06	1460.17
		SDQSSSYDDDEYSKPCCDLCMCTR	[16] Carbamidomethyl C|[17] Carbamidomethyl C|[20] Carbamidomethyl C|[22] Carbamidomethyl C	34.6376	2978.07	7.8024	460.04	432.738	264.818	307.086	391.491
		CLDTNDFCYKPCK	[1] Carbamidomethyl C|[5] Deamidation N|[8] Carbamidomethyl C|[12] Carbamidomethyl C	30.9596	1720.7	7.6736	505.719	652.116	480.665	572.84	546.384
		CLDTNDFCYKPCK	[1] Carbamidomethyl C|[5] Deamidation N|[8] Carbamidomethyl C|[12] Carbamidomethyl C	34.6376	1720.71	6.5471	210.172	201.306	132.686	185.723	225.529
		CILSFLK	[1] Carbamidomethyl C	34.2972	879.482	6.3453	188.911	172.259	127.498	203.843	217.585
		SQPGQCR	[6] Carbamidomethyl C	8.66178	831.369	7.2917	337.045	520.221	377.555	453.835	375.024
		SQPGQCR	[6] Carbamidomethyl C	3.69767	831.376	6.7058	1.11361	0.691152	8.09709	11.6576	1.39166
		PGQCR	[4] Carbamidomethyl C	8.6958	616.277	0	256.458	368.478	302.65	383.642	333.532
		MCTR	[2] Carbamidomethyl C	12.2393	566.241	0	81.635	81.3991	89.2807	139.463	100.071
		NSCHSDCK	[3] Carbamidomethyl C|[7] Carbamidomethyl C	9.65458	1006.31	0	56.6189	45.4189	101.314	105.099	110.075
		CHSDCK	[1] Carbamidomethyl C|[5] Carbamidomethyl C	9.5184	787.284	0	14.2714	18.9284	40.4504	32.2614	13.8455
I7FST9	Protein disulfide-isomerase	FSGEEFDNFSALAEK		48.1032	1689.69	4.9889	1346.57	1254.99	1753.11	1499.2	1264.11
		FSGEEFDNFSALAEK		52.1941	1689.77	6.4071	110.454	139.032	118.217	156.806	110.292
		GESSVSGPVVR		20.7775	1072.55	6.6276	151.47	196.3	134.436	136.539	191.363
		FVEESSTPVVTVFNNDPSNHPFVAK		51.1139	2760.33	6.7309	500.514	499.618	493.664	646.765	494.501
		FFNSPNAK		23.4143	923.454	6.6523	294.039	333.6	402.551	289.607	402.553
		VVVGNSLEDIVFK		56.8646	1417.76	6.264	186.124	224.741	261.713	322.01	234.835
		AASILSSHDPPVVLAK		39.276	1603.89	5.4821	469.832	524.294	122.983	385.004	406.923
		NKDLASQYDVR		23.5846	1307.65	4.8285	87.2856	116.585	115.691	84.6672	135.775
		LAPEYEK		18.6227	848.426	6.4301	49.5155	72.2824	80.271	53.8675	65.4413
		LDATANDIPSETFDVQGYPTVYFR		61.9112	2718.27	6.6206	471.968	387.569	515.128	538.751	369.713
		EFVLTLDHSNFHDTVSK		67.5432	1987.9	5.3423	49.1892	51.6263	58.4564	92.9224	49.462
		SADEATAFIGENK		43.8612	1351.66	4.5561	53.22	51.5272	75.2791	53.2471	59.9288
P01071	Trypsin inhibitor B	NKPLVVQFQK		27.8802	1199.7	9.5337	14307.1	16168	14318.1	15911.2	16736.7
		CPLTVVQSR	[1] Carbamidomethyl C	25.9636	1058.54	9.678	7750.33	6948.03	7210.17	9000.64	9924
		CPLTVVQSR	[1] Carbamidomethyl C	26.0318	1058.57	9.678	1522.28	1440.94	2441.95	1094.22	1545.31
		VSDDEFNNYK		25.5696	1229.53	9.2617	6375.77	5857.65	6693.58	6218.66	8026.23
		VSDDEFNNYK		26.6813	1229.53	9.401	5294.89	6485.86	7440.88	6942.69	7547.52
		LVVSK		15.2851	544.359	8.5257	7.05152	3.63519	4.48944	4.94456	9.66636
		LVVSK		15.3192	544.365	8.5257	2370.56	2045.56	2453.03	2015.45	2454.51
		NELDK		11.8108	617.308	8.2352	1122.86	1518.86	1730.44	1723.09	1225.4
		RLVVSK		14.9445	700.463	8.3798	1102.74	1048.76	1038.45	1102.48	1142.13
		CPLTVVQSR	[1] Carbamidomethyl C|[7] Deamidation Q	29.6751	1059.54	6.878	1703.83	819.828	1651.79	1822.38	1894.69
		VSDDEFNNYK	[7] Deamidation N	28.4955	1230.53	8.2823	803.705	496.578	845.226	850.367	826.224
		AAPTGNER		3.97003	814.403	7.5709	7.62361	8.71346	25.1367	42.3368	7.42552
		AAPTGNER		4.86105	814.381	7.6218	6.55291	5.81926	8.07653	8.85072	0.370229
		AAPTGNER		10.2192	814.4	7.6	345.77	577.75	617.267	570.833	445.676
[truncated: 364 more rows]
